# Supplementary material for: Forest Fruit Production Is Higher on Sumatra Than on Borneo
Source: PLoS One. 2011 Jun 28;6(6):e21278. doi: 10.1371/journal.pone.0021278 (PMC3125178; doi:10.1371/journal.pone.0021278)
Supplement: Data S1 — Raw data used for analyses. (XLS) [file pone.0021278.s002.xls]

## Sheet: Wich et al. dataset
Site	Habitat Type	dbh	fruit level	% trees fruiting	z-score	Year	Month	Island
Barito Ulu	Dryland Forest	15-29.9	mid	6.66667	0.629111	1990	3	Borneo
Barito Ulu	Dryland Forest	15-29.9	high	9.67742	1.21199	1990	4	Borneo
Barito Ulu	Dryland Forest	15-29.9	high	9.375	1.16143	1990	5	Borneo
Barito Ulu	Dryland Forest	15-29.9	high	10.9756	1.41389	1990	6	Borneo
Barito Ulu	Dryland Forest	15-29.9	mid	8.33333	0.97525	1990	7	Borneo
Barito Ulu	Dryland Forest	15-29.9	mid	7.05882	0.716892	1990	8	Borneo
Barito Ulu	Dryland Forest	15-29.9	mid	2.32558	-0.840605	1990	9	Borneo
Barito Ulu	Dryland Forest	15-29.9		.		1990	10	Borneo
Barito Ulu	Dryland Forest	15-29.9	mid	3.19149	-0.433404	1990	11	Borneo
Barito Ulu	Dryland Forest	15-29.9	high	8.51064	1.00836	1990	12	Borneo
Barito Ulu	Dryland Forest	30-44.9	high	16.6667	1.36737	1990	3	Borneo
Barito Ulu	Dryland Forest	30-44.9	high	14.2857	1.24855	1990	4	Borneo
Barito Ulu	Dryland Forest	30-44.9	high	14.2857	1.24855	1990	5	Borneo
Barito Ulu	Dryland Forest	30-44.9	mid	9.09091	0.907708	1990	6	Borneo
Barito Ulu	Dryland Forest	30-44.9	mid	9.09091	0.907708	1990	7	Borneo
Barito Ulu	Dryland Forest	30-44.9	mid	0	-0.989579	1990	8	Borneo
Barito Ulu	Dryland Forest	30-44.9	mid	0	-0.989579	1990	9	Borneo
Barito Ulu	Dryland Forest	30-44.9		.		1990	10	Borneo
Barito Ulu	Dryland Forest	30-44.9	mid	0	-0.989579	1990	11	Borneo
Barito Ulu	Dryland Forest	30-44.9	mid	0	-0.989579	1990	12	Borneo
Barito Ulu	Dryland Forest	15-29.9	high	10.3093	1.31316	1991	1	Borneo
Barito Ulu	Dryland Forest	15-29.9	mid	8.24742	0.958978	1991	2	Borneo
Barito Ulu	Dryland Forest	15-29.9	high	10.3093	1.31316	1991	3	Borneo
Barito Ulu	Dryland Forest	15-29.9	mid	2.06186	-0.985992	1991	4	Borneo
Barito Ulu	Dryland Forest	15-29.9	low	1.03093	-1.70837	1991	5	Borneo
Barito Ulu	Dryland Forest	15-29.9	mid	2.06186	-0.985992	1991	6	Borneo
Barito Ulu	Dryland Forest	15-29.9	mid	2.06186	-0.985992	1991	7	Borneo
Barito Ulu	Dryland Forest	15-29.9	low	0.934579	-1.7939	1991	8	Borneo
Barito Ulu	Dryland Forest	15-29.9	low	1.86916	-1.10037	1991	9	Borneo
Barito Ulu	Dryland Forest	15-29.9	mid	4.6729	0.0991396	1991	10	Borneo
Barito Ulu	Dryland Forest	15-29.9	mid	6.54206	0.600276	1991	11	Borneo
Barito Ulu	Dryland Forest	15-29.9	mid	8.41121	0.989872	1991	12	Borneo
Barito Ulu	Dryland Forest	30-44.9	mid	8.33333	0.843654	1991	1	Borneo
Barito Ulu	Dryland Forest	30-44.9	mid	8.33333	0.843654	1991	2	Borneo
Barito Ulu	Dryland Forest	30-44.9	mid	8.33333	0.843654	1991	3	Borneo
Barito Ulu	Dryland Forest	30-44.9	mid	0	-0.989579	1991	4	Borneo
Barito Ulu	Dryland Forest	30-44.9	mid	0	-0.989579	1991	5	Borneo
Barito Ulu	Dryland Forest	30-44.9	mid	0	-0.989579	1991	6	Borneo
Barito Ulu	Dryland Forest	30-44.9	mid	0	-0.989579	1991	7	Borneo
Barito Ulu	Dryland Forest	30-44.9	mid	5.88235	0.593626	1991	8	Borneo
Barito Ulu	Dryland Forest	30-44.9	mid	0	-0.989579	1991	9	Borneo
Barito Ulu	Dryland Forest	30-44.9	mid	0	-0.989579	1991	10	Borneo
Barito Ulu	Dryland Forest	30-44.9	high	11.7647	1.10063	1991	11	Borneo
Barito Ulu	Dryland Forest	30-44.9	high	11.7647	1.10063	1991	12	Borneo
Barito Ulu	Dryland Forest	15-29.9	mid	8.41121	0.989872	1992	1	Borneo
Barito Ulu	Dryland Forest	15-29.9	mid	5.60748	0.367488	1992	2	Borneo
Barito Ulu	Dryland Forest	15-29.9	mid	6.54206	0.600276	1992	3	Borneo
Barito Ulu	Dryland Forest	15-29.9	mid	4.6729	0.0991396	1992	4	Borneo
Barito Ulu	Dryland Forest	15-29.9	mid	2.80374	-0.604215	1992	5	Borneo
Barito Ulu	Dryland Forest	15-29.9	low	1.86916	-1.10037	1992	6	Borneo
Barito Ulu	Dryland Forest	15-29.9	mid	4.6729	0.0991396	1992	7	Borneo
Barito Ulu	Dryland Forest	15-29.9	mid	4.6729	0.0991396	1992	8	Borneo
Barito Ulu	Dryland Forest	15-29.9	mid	2.83019	-0.592022	1992	9	Borneo
Barito Ulu	Dryland Forest	15-29.9	mid	4.71698	0.112761	1992	10	Borneo
Barito Ulu	Dryland Forest	15-29.9	mid	2.83019	-0.592022	1992	11	Borneo
Barito Ulu	Dryland Forest	15-29.9	low	1.88679	-1.08959	1992	12	Borneo
Barito Ulu	Dryland Forest	30-44.9	high	33.3333	1.91271	1992	1	Borneo
Barito Ulu	Dryland Forest	30-44.9	high	33.3333	1.91271	1992	2	Borneo
Barito Ulu	Dryland Forest	30-44.9	mid	5.55556	0.553698	1992	3	Borneo
Barito Ulu	Dryland Forest	30-44.9	mid	5.55556	0.553698	1992	4	Borneo
Barito Ulu	Dryland Forest	30-44.9	mid	0	-0.989579	1992	5	Borneo
Barito Ulu	Dryland Forest	30-44.9	mid	5.55556	0.553698	1992	6	Borneo
Barito Ulu	Dryland Forest	30-44.9	mid	5.55556	0.553698	1992	7	Borneo
Barito Ulu	Dryland Forest	30-44.9	mid	5.55556	0.553698	1992	8	Borneo
Barito Ulu	Dryland Forest	30-44.9	mid	0	-0.989579	1992	9	Borneo
Barito Ulu	Dryland Forest	30-44.9	high	11.1111	1.05749	1992	10	Borneo
Barito Ulu	Dryland Forest	30-44.9	high	11.1111	1.05749	1992	11	Borneo
Barito Ulu	Dryland Forest	30-44.9	mid	5.55556	0.553698	1992	12	Borneo
Barito Ulu	Dryland Forest	15-29.9	low	1.88679	-1.08959	1993	1	Borneo
Barito Ulu	Dryland Forest	15-29.9	low	0	-2.95507	1993	2	Borneo
Barito Ulu	Dryland Forest	15-29.9	low	1.88679	-1.08959	1993	3	Borneo
Barito Ulu	Dryland Forest	15-29.9	mid	2.83019	-0.592022	1993	4	Borneo
Barito Ulu	Dryland Forest	15-29.9	mid	2.83019	-0.592022	1993	5	Borneo
Barito Ulu	Dryland Forest	15-29.9	mid	3.77358	-0.204578	1993	6	Borneo
Barito Ulu	Dryland Forest	15-29.9	low	1.88679	-1.08959	1993	7	Borneo
Barito Ulu	Dryland Forest	15-29.9	low	1.88679	-1.08959	1993	8	Borneo
Barito Ulu	Dryland Forest	15-29.9		.		1993	9	Borneo
Barito Ulu	Dryland Forest	15-29.9	low	1.88679	-1.08959	1993	10	Borneo
Barito Ulu	Dryland Forest	15-29.9	mid	5.66038	0.38152	1993	11	Borneo
Barito Ulu	Dryland Forest	15-29.9	mid	3.77358	-0.204578	1993	12	Borneo
Barito Ulu	Dryland Forest	30-44.9	mid	0	-0.989579	1993	1	Borneo
Barito Ulu	Dryland Forest	30-44.9	mid	0	-0.989579	1993	2	Borneo
Barito Ulu	Dryland Forest	30-44.9	mid	0	-0.989579	1993	3	Borneo
Barito Ulu	Dryland Forest	30-44.9	mid	0	-0.989579	1993	4	Borneo
Barito Ulu	Dryland Forest	30-44.9	mid	0	-0.989579	1993	5	Borneo
Barito Ulu	Dryland Forest	30-44.9	mid	0	-0.989579	1993	6	Borneo
Barito Ulu	Dryland Forest	30-44.9	mid	0	-0.989579	1993	7	Borneo
Barito Ulu	Dryland Forest	30-44.9	mid	0	-0.989579	1993	8	Borneo
Barito Ulu	Dryland Forest	30-44.9		.		1993	9	Borneo
Barito Ulu	Dryland Forest	30-44.9	mid	0	-0.989579	1993	10	Borneo
Barito Ulu	Dryland Forest	30-44.9	mid	5.55556	0.553698	1993	11	Borneo
Barito Ulu	Dryland Forest	30-44.9	mid	5.55556	0.553698	1993	12	Borneo
Barito Ulu	Dryland Forest	15-29.9	high	10.3774	1.32372	1994	1	Borneo
Barito Ulu	Dryland Forest	15-29.9	high	11.3208	1.46389	1994	2	Borneo
Barito Ulu	Dryland Forest	15-29.9	mid	6.60377	0.614616	1994	3	Borneo
Barito Ulu	Dryland Forest	15-29.9	mid	5.66038	0.38152	1994	4	Borneo
Barito Ulu	Dryland Forest	15-29.9	mid	4.71698	0.112761	1994	5	Borneo
Barito Ulu	Dryland Forest	15-29.9	mid	3.77358	-0.204578	1994	6	Borneo
Barito Ulu	Dryland Forest	15-29.9	low	0	-2.95507	1994	7	Borneo
Barito Ulu	Dryland Forest	15-29.9	low	0	-2.95507	1994	8	Borneo
Barito Ulu	Dryland Forest	15-29.9	mid	3.77358	-0.204578	1994	9	Borneo
Barito Ulu	Dryland Forest	15-29.9	mid	3.77358	-0.204578	1994	10	Borneo
Barito Ulu	Dryland Forest	15-29.9	mid	6.60377	0.614616	1994	11	Borneo
Barito Ulu	Dryland Forest	15-29.9	high	13.2075	1.71462	1994	12	Borneo
Barito Ulu	Dryland Forest	30-44.9	mid	5.55556	0.553698	1994	1	Borneo
Barito Ulu	Dryland Forest	30-44.9	high	11.1111	1.05749	1994	2	Borneo
Barito Ulu	Dryland Forest	30-44.9	mid	0	-0.989579	1994	3	Borneo
Barito Ulu	Dryland Forest	30-44.9	mid	5.55556	0.553698	1994	4	Borneo
Barito Ulu	Dryland Forest	30-44.9	mid	5.55556	0.553698	1994	5	Borneo
Barito Ulu	Dryland Forest	30-44.9	mid	0	-0.989579	1994	6	Borneo
Barito Ulu	Dryland Forest	30-44.9	high	11.1111	1.05749	1994	7	Borneo
Barito Ulu	Dryland Forest	30-44.9	high	11.1111	1.05749	1994	8	Borneo
Barito Ulu	Dryland Forest	30-44.9	mid	5.55556	0.553698	1994	9	Borneo
Barito Ulu	Dryland Forest	30-44.9	mid	5.55556	0.553698	1994	10	Borneo
Barito Ulu	Dryland Forest	30-44.9	mid	5.55556	0.553698	1994	11	Borneo
Barito Ulu	Dryland Forest	30-44.9	high	16.6667	1.36737	1994	12	Borneo
Barito Ulu	Dryland Forest	15-29.9	high	12.2642	1.59372	1995	1	Borneo
Barito Ulu	Dryland Forest	15-29.9	high	15.0943	1.93403	1995	2	Borneo
Barito Ulu	Dryland Forest	15-29.9	high	11.3208	1.46389	1995	3	Borneo
Barito Ulu	Dryland Forest	15-29.9	mid	5.66038	0.38152	1995	4	Borneo
Barito Ulu	Dryland Forest	15-29.9	mid	4.71698	0.112761	1995	5	Borneo
Barito Ulu	Dryland Forest	15-29.9	mid	2.83019	-0.592022	1995	6	Borneo
Barito Ulu	Dryland Forest	15-29.9	mid	2.83019	-0.592022	1995	7	Borneo
Barito Ulu	Dryland Forest	15-29.9	mid	2.83019	-0.592022	1995	8	Borneo
Barito Ulu	Dryland Forest	15-29.9	mid	2.83019	-0.592022	1995	9	Borneo
Barito Ulu	Dryland Forest	15-29.9	mid	3.77358	-0.204578	1995	10	Borneo
Barito Ulu	Dryland Forest	15-29.9	mid	2.83019	-0.592022	1995	11	Borneo
Barito Ulu	Dryland Forest	15-29.9	mid	3.77358	-0.204578	1995	12	Borneo
Barito Ulu	Dryland Forest	30-44.9	high	11.1111	1.05749	1995	1	Borneo
Barito Ulu	Dryland Forest	30-44.9	high	11.1111	1.05749	1995	2	Borneo
Barito Ulu	Dryland Forest	30-44.9	mid	0	-0.989579	1995	3	Borneo
Barito Ulu	Dryland Forest	30-44.9	mid	5.55556	0.553698	1995	4	Borneo
Barito Ulu	Dryland Forest	30-44.9	mid	5.55556	0.553698	1995	5	Borneo
Barito Ulu	Dryland Forest	30-44.9	mid	0	-0.989579	1995	6	Borneo
Barito Ulu	Dryland Forest	30-44.9	mid	0	-0.989579	1995	7	Borneo
Barito Ulu	Dryland Forest	30-44.9	mid	0	-0.989579	1995	8	Borneo
Barito Ulu	Dryland Forest	30-44.9	mid	0	-0.989579	1995	9	Borneo
Barito Ulu	Dryland Forest	30-44.9	mid	0	-0.989579	1995	10	Borneo
Barito Ulu	Dryland Forest	30-44.9	mid	0	-0.989579	1995	11	Borneo
Barito Ulu	Dryland Forest	30-44.9	mid	0	-0.989579	1995	12	Borneo
Barito Ulu	Dryland Forest	15-29.9	mid	4.7619	0.126534	1996	1	Borneo
Barito Ulu	Dryland Forest	15-29.9	mid	7.61905	0.835152	1996	2	Borneo
Barito Ulu	Dryland Forest	15-29.9	high	8.57143	1.01958	1996	3	Borneo
Barito Ulu	Dryland Forest	15-29.9	mid	6.66667	0.629111	1996	4	Borneo
Barito Ulu	Dryland Forest	15-29.9	low	1.90476	-1.07867	1996	5	Borneo
Barito Ulu	Dryland Forest	15-29.9	low	1.90476	-1.07867	1996	6	Borneo
Barito Ulu	Dryland Forest	15-29.9	mid	6.66667	0.629111	1996	7	Borneo
Barito Ulu	Dryland Forest	15-29.9	mid	5.71429	0.395705	1996	8	Borneo
Barito Ulu	Dryland Forest	15-29.9	mid	4.80769	0.140462	1996	9	Borneo
Barito Ulu	Dryland Forest	15-29.9	mid	3.84615	-0.178029	1996	10	Borneo
Barito Ulu	Dryland Forest	15-29.9	mid	5.76923	0.410046	1996	11	Borneo
Barito Ulu	Dryland Forest	15-29.9	mid	6.73077	0.643763	1996	12	Borneo
Barito Ulu	Dryland Forest	30-44.9	mid	0	-0.989579	1996	1	Borneo
Barito Ulu	Dryland Forest	30-44.9	mid	0	-0.989579	1996	2	Borneo
Barito Ulu	Dryland Forest	30-44.9	mid	0	-0.989579	1996	3	Borneo
Barito Ulu	Dryland Forest	30-44.9	mid	0	-0.989579	1996	4	Borneo
Barito Ulu	Dryland Forest	30-44.9	mid	0	-0.989579	1996	5	Borneo
Barito Ulu	Dryland Forest	30-44.9	mid	0	-0.989579	1996	6	Borneo
Barito Ulu	Dryland Forest	30-44.9	mid	5.55556	0.553698	1996	7	Borneo
Barito Ulu	Dryland Forest	30-44.9	mid	5.55556	0.553698	1996	8	Borneo
Barito Ulu	Dryland Forest	30-44.9	mid	0	-0.989579	1996	9	Borneo
Barito Ulu	Dryland Forest	30-44.9	mid	0	-0.989579	1996	10	Borneo
Barito Ulu	Dryland Forest	30-44.9	mid	0	-0.989579	1996	11	Borneo
Barito Ulu	Dryland Forest	30-44.9	mid	5.55556	0.553698	1996	12	Borneo
Barito Ulu	Dryland Forest	15-29.9	mid	4.80769	0.140462	1997	1	Borneo
Barito Ulu	Dryland Forest	15-29.9	mid	6.73077	0.643763	1997	2	Borneo
Barito Ulu	Dryland Forest	15-29.9	mid	6.73077	0.643763	1997	3	Borneo
Barito Ulu	Dryland Forest	15-29.9	mid	7.69231	0.850045	1997	4	Borneo
Barito Ulu	Dryland Forest	15-29.9	mid	5.76923	0.410046	1997	5	Borneo
Barito Ulu	Dryland Forest	15-29.9	mid	5.76923	0.410046	1997	6	Borneo
Barito Ulu	Dryland Forest	15-29.9	mid	3.84615	-0.178029	1997	7	Borneo
Barito Ulu	Dryland Forest	15-29.9	mid	2.88462	-0.567193	1997	8	Borneo
Barito Ulu	Dryland Forest	15-29.9	mid	3.84615	-0.178029	1997	9	Borneo
Barito Ulu	Dryland Forest	15-29.9	mid	2.88462	-0.567193	1997	10	Borneo
Barito Ulu	Dryland Forest	15-29.9	high	13.4615	1.7458	1997	11	Borneo
Barito Ulu	Dryland Forest	15-29.9	high	20.4082	2.43607	1997	12	Borneo
Barito Ulu	Dryland Forest	30-44.9	mid	0	-0.989579	1997	1	Borneo
Barito Ulu	Dryland Forest	30-44.9	mid	0	-0.989579	1997	2	Borneo
Barito Ulu	Dryland Forest	30-44.9	mid	0	-0.989579	1997	3	Borneo
Barito Ulu	Dryland Forest	30-44.9	mid	0	-0.989579	1997	4	Borneo
Barito Ulu	Dryland Forest	30-44.9	high	11.1111	1.05749	1997	5	Borneo
Barito Ulu	Dryland Forest	30-44.9	mid	0	-0.989579	1997	6	Borneo
Barito Ulu	Dryland Forest	30-44.9	mid	5.55556	0.553698	1997	7	Borneo
Barito Ulu	Dryland Forest	30-44.9	mid	0	-0.989579	1997	8	Borneo
Barito Ulu	Dryland Forest	30-44.9	high	22.2222	1.59179	1997	9	Borneo
Barito Ulu	Dryland Forest	30-44.9	high	22.2222	1.59179	1997	10	Borneo
Barito Ulu	Dryland Forest	30-44.9	high	22.2222	1.59179	1997	11	Borneo
Barito Ulu	Dryland Forest	30-44.9	high	38.8889	2.03581	1997	12	Borneo
Barito Ulu	Dryland Forest	15-29.9	high	12.9032	1.67652	1998	1	Borneo
Barito Ulu	Dryland Forest	15-29.9	high	13.0435	1.69418	1998	2	Borneo
Barito Ulu	Dryland Forest	15-29.9	mid	2.22222	-0.896163	1998	3	Borneo
Barito Ulu	Dryland Forest	15-29.9	mid	3.33333	-0.374842	1998	4	Borneo
Barito Ulu	Dryland Forest	15-29.9	mid	5.55556	0.353606	1998	5	Borneo
Barito Ulu	Dryland Forest	15-29.9	mid	2.22222	-0.896163	1998	6	Borneo
Barito Ulu	Dryland Forest	15-29.9	mid	2.22222	-0.896163	1998	7	Borneo
Barito Ulu	Dryland Forest	15-29.9	mid	3.33333	-0.374842	1998	8	Borneo
Barito Ulu	Dryland Forest	15-29.9	mid	2.22222	-0.896163	1998	9	Borneo
Barito Ulu	Dryland Forest	15-29.9	mid	3.37079	-0.359698	1998	10	Borneo
Barito Ulu	Dryland Forest	15-29.9	mid	4.49438	0.0428772	1998	11	Borneo
Barito Ulu	Dryland Forest	15-29.9	mid	4.49438	0.0428772	1998	12	Borneo
Barito Ulu	Dryland Forest	30-44.9	high	27.7778	1.76783	1998	1	Borneo
Barito Ulu	Dryland Forest	30-44.9	high	27.7778	1.76783	1998	2	Borneo
Barito Ulu	Dryland Forest	30-44.9	mid	0	-0.989579	1998	3	Borneo
Barito Ulu	Dryland Forest	30-44.9	mid	0	-0.989579	1998	4	Borneo
Barito Ulu	Dryland Forest	30-44.9	mid	0	-0.989579	1998	5	Borneo
Barito Ulu	Dryland Forest	30-44.9	mid	5.55556	0.553698	1998	6	Borneo
Barito Ulu	Dryland Forest	30-44.9	mid	5.55556	0.553698	1998	7	Borneo
Barito Ulu	Dryland Forest	30-44.9	high	11.1111	1.05749	1998	8	Borneo
Barito Ulu	Dryland Forest	30-44.9	mid	0	-0.989579	1998	9	Borneo
Barito Ulu	Dryland Forest	30-44.9	mid	5.88235	0.593626	1998	10	Borneo
Barito Ulu	Dryland Forest	30-44.9	mid	5.88235	0.593626	1998	11	Borneo
Barito Ulu	Dryland Forest	30-44.9	mid	5.88235	0.593626	1998	12	Borneo
Barito Ulu	Dryland Forest	15-29.9	mid	4.54545	0.0591582	1999	1	Borneo
Barito Ulu	Dryland Forest	15-29.9	mid	2.27273	-0.868796	1999	2	Borneo
Barito Ulu	Dryland Forest	15-29.9	low	1.13636	-1.61931	1999	3	Borneo
Barito Ulu	Dryland Forest	15-29.9	mid	2.27273	-0.868796	1999	4	Borneo
Barito Ulu	Dryland Forest	15-29.9	low	1.13636	-1.61931	1999	5	Borneo
Barito Ulu	Dryland Forest	15-29.9	mid	2.27273	-0.868796	1999	6	Borneo
Barito Ulu	Dryland Forest	15-29.9	mid	2.27273	-0.868796	1999	7	Borneo
Barito Ulu	Dryland Forest	15-29.9	high	9.09091	1.11258	1999	8	Borneo
Barito Ulu	Dryland Forest	15-29.9	mid	6.81818	0.663547	1999	9	Borneo
Barito Ulu	Dryland Forest	15-29.9		.		1999	10	Borneo
Barito Ulu	Dryland Forest	15-29.9	mid	5.68182	0.387175	1999	11	Borneo
Barito Ulu	Dryland Forest	15-29.9	mid	5.74713	0.40429	1999	12	Borneo
Barito Ulu	Dryland Forest	30-44.9	mid	5.88235	0.593626	1999	1	Borneo
Barito Ulu	Dryland Forest	30-44.9	high	11.7647	1.10063	1999	2	Borneo
Barito Ulu	Dryland Forest	30-44.9	high	11.7647	1.10063	1999	3	Borneo
Barito Ulu	Dryland Forest	30-44.9	high	11.7647	1.10063	1999	4	Borneo
Barito Ulu	Dryland Forest	30-44.9	mid	5.88235	0.593626	1999	5	Borneo
Barito Ulu	Dryland Forest	30-44.9	mid	0	-0.989579	1999	6	Borneo
Barito Ulu	Dryland Forest	30-44.9	mid	0	-0.989579	1999	7	Borneo
Barito Ulu	Dryland Forest	30-44.9	mid	5.88235	0.593626	1999	8	Borneo
Barito Ulu	Dryland Forest	30-44.9	mid	5.88235	0.593626	1999	9	Borneo
Barito Ulu	Dryland Forest	30-44.9		.		1999	10	Borneo
Barito Ulu	Dryland Forest	30-44.9	mid	0	-0.989579	1999	11	Borneo
Barito Ulu	Dryland Forest	30-44.9	mid	0	-0.989579	1999	12	Borneo
Barito Ulu	Dryland Forest	15-29.9	mid	3.48837	-0.312985	2000	1	Borneo
Barito Ulu	Dryland Forest	15-29.9	mid	8.13953	0.938328	2000	2	Borneo
Barito Ulu	Dryland Forest	15-29.9	mid	6.97674	0.698878	2000	3	Borneo
Barito Ulu	Dryland Forest	15-29.9	mid	5.81395	0.421633	2000	4	Borneo
Barito Ulu	Dryland Forest	15-29.9	mid	6.97674	0.698878	2000	5	Borneo
Barito Ulu	Dryland Forest	15-29.9	mid	4.65116	0.092385	2000	6	Borneo
Barito Ulu	Dryland Forest	30-44.9	mid	0	-0.989579	2000	1	Borneo
Barito Ulu	Dryland Forest	30-44.9	high	11.7647	1.10063	2000	2	Borneo
Barito Ulu	Dryland Forest	30-44.9	mid	5.88235	0.593626	2000	3	Borneo
Barito Ulu	Dryland Forest	30-44.9	mid	0	-0.989579	2000	4	Borneo
Barito Ulu	Dryland Forest	30-44.9	mid	0	-0.989579	2000	5	Borneo
Barito Ulu	Dryland Forest	30-44.9	mid	0	-0.989579	2000	6	Borneo
GP AB	Dryland Forest	90	mid	0	-0.832468	1985	6	Borneo
GP AB	Dryland Forest	90	mid	0	-0.832468	1985	7	Borneo
GP AB	Dryland Forest	90	mid	0	-0.832468	1985	8	Borneo
GP AB	Dryland Forest	90	mid	0	-0.832468	1985	9	Borneo
GP AB	Dryland Forest	90	mid	0	-0.832468	1985	10	Borneo
GP AB	Dryland Forest	90	mid	0	-0.832468	1985	11	Borneo
GP AB	Dryland Forest	90	mid	0	-0.832468	1985	12	Borneo
GP AB	Dryland Forest	15-29.9	mid	3.44828	-0.0205839	1985	6	Borneo
GP AB	Dryland Forest	15-29.9	mid	4.82759	0.435204	1985	7	Borneo
GP AB	Dryland Forest	15-29.9	mid	2.75862	-0.304879	1985	8	Borneo
GP AB	Dryland Forest	15-29.9	mid	2.06897	-0.646967	1985	9	Borneo
GP AB	Dryland Forest	15-29.9	mid	2.75862	-0.304879	1985	10	Borneo
GP AB	Dryland Forest	15-29.9	low	1.37931	-1.0765	1985	11	Borneo
GP AB	Dryland Forest	15-29.9	low	0.689655	-1.65413	1985	12	Borneo
GP AB	Dryland Forest	30-44.9	mid	2.17391	-0.445388	1985	6	Borneo
GP AB	Dryland Forest	30-44.9	low	0	-2.32257	1985	7	Borneo
GP AB	Dryland Forest	30-44.9	mid	2.17391	-0.445388	1985	8	Borneo
GP AB	Dryland Forest	30-44.9	mid	2.17391	-0.445388	1985	9	Borneo
GP AB	Dryland Forest	30-44.9	mid	2.17391	-0.445388	1985	10	Borneo
GP AB	Dryland Forest	30-44.9	low	0	-2.32257	1985	11	Borneo
GP AB	Dryland Forest	30-44.9	mid	2.12766	-0.469248	1985	12	Borneo
GP AB	Dryland Forest	45-59.9	low	0	-1.2468	1985	6	Borneo
GP AB	Dryland Forest	45-59.9	low	0	-1.2468	1985	7	Borneo
GP AB	Dryland Forest	45-59.9	low	0	-1.2468	1985	8	Borneo
GP AB	Dryland Forest	45-59.9	low	0	-1.2468	1985	9	Borneo
GP AB	Dryland Forest	45-59.9	low	0	-1.2468	1985	10	Borneo
GP AB	Dryland Forest	45-59.9	low	0	-1.2468	1985	11	Borneo
GP AB	Dryland Forest	45-59.9	low	0	-1.2468	1985	12	Borneo
GP AB	Dryland Forest	60-74.9	mid	12.5	0.729612	1985	6	Borneo
GP AB	Dryland Forest	60-74.9	mid	12.5	0.729612	1985	7	Borneo
GP AB	Dryland Forest	60-74.9	low	0	-1.86884	1985	8	Borneo
GP AB	Dryland Forest	60-74.9	low	0	-1.86884	1985	9	Borneo
GP AB	Dryland Forest	60-74.9	low	0	-1.86884	1985	10	Borneo
GP AB	Dryland Forest	60-74.9	low	0	-1.86884	1985	11	Borneo
GP AB	Dryland Forest	60-74.9	mid	11.1111	0.621222	1985	12	Borneo
GP AB	Dryland Forest	75-89.9	mid	0	-0.761184	1985	6	Borneo
GP AB	Dryland Forest	75-89.9	mid	0	-0.761184	1985	7	Borneo
GP AB	Dryland Forest	75-89.9	mid	0	-0.761184	1985	8	Borneo
GP AB	Dryland Forest	75-89.9	mid	0	-0.761184	1985	9	Borneo
GP AB	Dryland Forest	75-89.9	mid	0	-0.761184	1985	10	Borneo
GP AB	Dryland Forest	75-89.9	mid	0	-0.761184	1985	11	Borneo
GP AB	Dryland Forest	75-89.9	mid	0	-0.761184	1985	12	Borneo
GP AB	Dryland Forest	90	mid	0	-0.832468	1986	1	Borneo
GP AB	Dryland Forest	90	mid	6.66667	0.640106	1986	2	Borneo
GP AB	Dryland Forest	90	high	12.5	1.04916	1986	3	Borneo
GP AB	Dryland Forest	90	high	18.75	1.32422	1986	4	Borneo
GP AB	Dryland Forest	90	mid	6.25	0.599707	1986	5	Borneo
GP AB	Dryland Forest	90	mid	6.25	0.599707	1986	6	Borneo
GP AB	Dryland Forest	90	high	12.5	1.04916	1986	7	Borneo
GP AB	Dryland Forest	90	mid	6.25	0.599707	1986	8	Borneo
GP AB	Dryland Forest	90	mid	6.25	0.599707	1986	9	Borneo
GP AB	Dryland Forest	90	mid	6.25	0.599707	1986	10	Borneo
GP AB	Dryland Forest	90	high	25	1.52299	1986	11	Borneo
GP AB	Dryland Forest	90	high	31.25	1.67873	1986	12	Borneo
GP AB	Dryland Forest	15-29.9	low	0.668896	-1.67499	1986	1	Borneo
GP AB	Dryland Forest	15-29.9	mid	1.6	-0.926814	1986	2	Borneo
GP AB	Dryland Forest	15-29.9	mid	2.03562	-0.665402	1986	3	Borneo
GP AB	Dryland Forest	15-29.9	mid	4.3257	0.283224	1986	4	Borneo
GP AB	Dryland Forest	15-29.9	mid	3.56234	0.0221441	1986	5	Borneo
GP AB	Dryland Forest	15-29.9	mid	6.36132	0.829481	1986	6	Borneo
GP AB	Dryland Forest	15-29.9	mid	3.81679	0.113733	1986	7	Borneo
GP AB	Dryland Forest	15-29.9	mid	5.34351	0.578359	1986	8	Borneo
GP AB	Dryland Forest	15-29.9	mid	6.10687	0.770116	1986	9	Borneo
GP AB	Dryland Forest	15-29.9	high	7.37913	1.04803	1986	10	Borneo
GP AB	Dryland Forest	15-29.9	high	12.4682	1.84892	1986	11	Borneo
GP AB	Dryland Forest	15-29.9	high	12.4682	1.84892	1986	12	Borneo
GP AB	Dryland Forest	30-44.9	mid	3.7037	0.193987	1986	1	Borneo
GP AB	Dryland Forest	30-44.9	mid	1.47059	-0.852544	1986	2	Borneo
GP AB	Dryland Forest	30-44.9	mid	1.35135	-0.932942	1986	3	Borneo
GP AB	Dryland Forest	30-44.9	mid	2.7027	-0.19493	1986	4	Borneo
GP AB	Dryland Forest	30-44.9	mid	1.35135	-0.932942	1986	5	Borneo
GP AB	Dryland Forest	30-44.9	mid	3.37838	0.0774975	1986	6	Borneo
GP AB	Dryland Forest	30-44.9	mid	3.37838	0.0774975	1986	7	Borneo
GP AB	Dryland Forest	30-44.9	mid	3.37838	0.0774975	1986	8	Borneo
GP AB	Dryland Forest	30-44.9	mid	2.7027	-0.19493	1986	9	Borneo
GP AB	Dryland Forest	30-44.9	mid	2.7027	-0.19493	1986	10	Borneo
GP AB	Dryland Forest	30-44.9	high	6.75676	1.00699	1986	11	Borneo
GP AB	Dryland Forest	30-44.9	high	12.1622	1.86643	1986	12	Borneo
GP AB	Dryland Forest	45-59.9	low	0	-1.2468	1986	1	Borneo
GP AB	Dryland Forest	45-59.9	low	0	-1.2468	1986	2	Borneo
GP AB	Dryland Forest	45-59.9	mid	1.5873	-0.322496	1986	3	Borneo
GP AB	Dryland Forest	45-59.9	mid	3.1746	0.142667	1986	4	Borneo
GP AB	Dryland Forest	45-59.9	mid	1.5873	-0.322496	1986	5	Borneo
GP AB	Dryland Forest	45-59.9	low	0	-1.2468	1986	6	Borneo
GP AB	Dryland Forest	45-59.9	mid	4.7619	0.455998	1986	7	Borneo
GP AB	Dryland Forest	45-59.9	mid	6.34921	0.692588	1986	8	Borneo
GP AB	Dryland Forest	45-59.9	mid	3.1746	0.142667	1986	9	Borneo
GP AB	Dryland Forest	45-59.9	mid	1.5873	-0.322496	1986	10	Borneo
GP AB	Dryland Forest	45-59.9	high	14.2857	1.40465	1986	11	Borneo
GP AB	Dryland Forest	45-59.9	high	19.0476	1.66833	1986	12	Borneo
GP AB	Dryland Forest	60-74.9	mid	5.88235	0.0569795	1986	1	Borneo
GP AB	Dryland Forest	60-74.9	low	0	-1.86884	1986	2	Borneo
GP AB	Dryland Forest	60-74.9	low	0	-1.86884	1986	3	Borneo
GP AB	Dryland Forest	60-74.9	mid	3.44828	-0.378754	1986	4	Borneo
GP AB	Dryland Forest	60-74.9	mid	3.44828	-0.378754	1986	5	Borneo
GP AB	Dryland Forest	60-74.9	mid	3.44828	-0.378754	1986	6	Borneo
GP AB	Dryland Forest	60-74.9	mid	3.44828	-0.378754	1986	7	Borneo
GP AB	Dryland Forest	60-74.9	low	0	-1.86884	1986	8	Borneo
GP AB	Dryland Forest	60-74.9	mid	6.89655	0.194221	1986	9	Borneo
GP AB	Dryland Forest	60-74.9	mid	6.89655	0.194221	1986	10	Borneo
GP AB	Dryland Forest	60-74.9	high	27.5862	1.47863	1986	11	Borneo
GP AB	Dryland Forest	60-74.9	high	27.5862	1.47863	1986	12	Borneo
GP AB	Dryland Forest	75-89.9	mid	0	-0.761184	1986	1	Borneo
GP AB	Dryland Forest	75-89.9	mid	0	-0.761184	1986	2	Borneo
GP AB	Dryland Forest	75-89.9	mid	0	-0.761184	1986	3	Borneo
GP AB	Dryland Forest	75-89.9	mid	6.66667	0.627301	1986	4	Borneo
GP AB	Dryland Forest	75-89.9	mid	6.66667	0.627301	1986	5	Borneo
GP AB	Dryland Forest	75-89.9	mid	6.66667	0.627301	1986	6	Borneo
GP AB	Dryland Forest	75-89.9	mid	0	-0.761184	1986	7	Borneo
GP AB	Dryland Forest	75-89.9	mid	0	-0.761184	1986	8	Borneo
GP AB	Dryland Forest	75-89.9	high	20	1.31418	1986	9	Borneo
GP AB	Dryland Forest	75-89.9	high	13.3333	1.05383	1986	10	Borneo
GP AB	Dryland Forest	75-89.9	high	26.6667	1.50212	1986	11	Borneo
GP AB	Dryland Forest	75-89.9	high	53.3333	1.96219	1986	12	Borneo
GP AB	Dryland Forest	90	high	56.25	2.09364	1987	1	Borneo
GP AB	Dryland Forest	90	high	37.5	1.80679	1987	2	Borneo
GP AB	Dryland Forest	90	high	25	1.52299	1987	3	Borneo
GP AB	Dryland Forest	90	mid	0	-0.832468	1987	4	Borneo
GP AB	Dryland Forest	90	mid	0	-0.832468	1987	5	Borneo
GP AB	Dryland Forest	90	mid	0	-0.832468	1987	6	Borneo
GP AB	Dryland Forest	90	mid	0	-0.832468	1987	7	Borneo
GP AB	Dryland Forest	90	mid	0	-0.832468	1987	8	Borneo
GP AB	Dryland Forest	90	mid	0	-0.832468	1987	9	Borneo
GP AB	Dryland Forest	90	mid	0	-0.832468	1987	10	Borneo
GP AB	Dryland Forest	90	mid	0	-0.832468	1987	11	Borneo
GP AB	Dryland Forest	90	mid	0	-0.832468	1987	12	Borneo
GP AB	Dryland Forest	15-29.9	high	12.2137	1.81674	1987	1	Borneo
GP AB	Dryland Forest	15-29.9	high	10.4326	1.57239	1987	2	Borneo
GP AB	Dryland Forest	15-29.9	high	9.16031	1.3733	1987	3	Borneo
GP AB	Dryland Forest	15-29.9	high	8.14249	1.19517	1987	4	Borneo
GP AB	Dryland Forest	15-29.9	mid	4.58015	0.361986	1987	5	Borneo
GP AB	Dryland Forest	15-29.9	mid	5.59796	0.644729	1987	6	Borneo
GP AB	Dryland Forest	15-29.9	mid	4.3257	0.283224	1987	7	Borneo
GP AB	Dryland Forest	15-29.9	mid	6.10687	0.770116	1987	8	Borneo
GP AB	Dryland Forest	15-29.9	mid	4.3257	0.283224	1987	9	Borneo
GP AB	Dryland Forest	15-29.9	mid	3.30789	-0.074702	1987	10	Borneo
GP AB	Dryland Forest	15-29.9	mid	2.29008	-0.529563	1987	11	Borneo
GP AB	Dryland Forest	15-29.9	mid	2.29008	-0.529563	1987	12	Borneo
GP AB	Dryland Forest	30-44.9	high	12.8378	1.94779	1987	1	Borneo
GP AB	Dryland Forest	30-44.9	high	10.8108	1.69036	1987	2	Borneo
GP AB	Dryland Forest	30-44.9	high	9.45946	1.49287	1987	3	Borneo
GP AB	Dryland Forest	30-44.9	mid	6.08108	0.858865	1987	4	Borneo
GP AB	Dryland Forest	30-44.9	mid	6.08108	0.858865	1987	5	Borneo
GP AB	Dryland Forest	30-44.9	mid	4.05405	0.31075	1987	6	Borneo
GP AB	Dryland Forest	30-44.9	mid	2.02703	-0.522402	1987	7	Borneo
GP AB	Dryland Forest	30-44.9	mid	5.40541	0.695871	1987	8	Borneo
GP AB	Dryland Forest	30-44.9	mid	4.72973	0.514691	1987	9	Borneo
GP AB	Dryland Forest	30-44.9	mid	3.37838	0.0774975	1987	10	Borneo
GP AB	Dryland Forest	30-44.9	mid	2.02703	-0.522402	1987	11	Borneo
GP AB	Dryland Forest	30-44.9	mid	4.05405	0.31075	1987	12	Borneo
GP AB	Dryland Forest	45-59.9	high	28.5714	2.04627	1987	1	Borneo
GP AB	Dryland Forest	45-59.9	high	33.3333	2.19145	1987	2	Borneo
GP AB	Dryland Forest	45-59.9	high	33.3333	2.19145	1987	3	Borneo
GP AB	Dryland Forest	45-59.9	high	11.1111	1.17829	1987	4	Borneo
GP AB	Dryland Forest	45-59.9	mid	3.1746	0.142667	1987	5	Borneo
GP AB	Dryland Forest	45-59.9	mid	1.5873	-0.322496	1987	6	Borneo
GP AB	Dryland Forest	45-59.9	mid	4.7619	0.455998	1987	7	Borneo
GP AB	Dryland Forest	45-59.9	mid	6.34921	0.692588	1987	8	Borneo
GP AB	Dryland Forest	45-59.9	mid	1.5873	-0.322496	1987	9	Borneo
GP AB	Dryland Forest	45-59.9	mid	6.34921	0.692588	1987	10	Borneo
GP AB	Dryland Forest	45-59.9	mid	7.93651	0.882728	1987	11	Borneo
GP AB	Dryland Forest	45-59.9	mid	4.7619	0.455998	1987	12	Borneo
GP AB	Dryland Forest	60-74.9	high	31.0345	1.59233	1987	1	Borneo
GP AB	Dryland Forest	60-74.9	high	51.7241	2.08978	1987	2	Borneo
GP AB	Dryland Forest	60-74.9	high	37.931	1.78699	1987	3	Borneo
GP AB	Dryland Forest	60-74.9	high	24.1379	1.35029	1987	4	Borneo
GP AB	Dryland Forest	60-74.9	mid	3.44828	-0.378754	1987	5	Borneo
GP AB	Dryland Forest	60-74.9	mid	3.44828	-0.378754	1987	6	Borneo
GP AB	Dryland Forest	60-74.9	mid	3.44828	-0.378754	1987	7	Borneo
GP AB	Dryland Forest	60-74.9	mid	3.44828	-0.378754	1987	8	Borneo
GP AB	Dryland Forest	60-74.9	mid	3.44828	-0.378754	1987	9	Borneo
GP AB	Dryland Forest	60-74.9	mid	6.89655	0.194221	1987	10	Borneo
GP AB	Dryland Forest	60-74.9	mid	6.89655	0.194221	1987	11	Borneo
GP AB	Dryland Forest	60-74.9	mid	6.89655	0.194221	1987	12	Borneo
GP AB	Dryland Forest	75-89.9	high	60	2.04108	1987	1	Borneo
GP AB	Dryland Forest	75-89.9	high	73.3333	2.17584	1987	2	Borneo
GP AB	Dryland Forest	75-89.9	high	60	2.04108	1987	3	Borneo
GP AB	Dryland Forest	75-89.9	high	26.6667	1.50212	1987	4	Borneo
GP AB	Dryland Forest	75-89.9	mid	0	-0.761184	1987	5	Borneo
GP AB	Dryland Forest	75-89.9	mid	0	-0.761184	1987	6	Borneo
GP AB	Dryland Forest	75-89.9	mid	0	-0.761184	1987	7	Borneo
GP AB	Dryland Forest	75-89.9	mid	0	-0.761184	1987	8	Borneo
GP AB	Dryland Forest	75-89.9	mid	0	-0.761184	1987	9	Borneo
GP AB	Dryland Forest	75-89.9	mid	0	-0.761184	1987	10	Borneo
GP AB	Dryland Forest	75-89.9	mid	0	-0.761184	1987	11	Borneo
GP AB	Dryland Forest	75-89.9	mid	0	-0.761184	1987	12	Borneo
GP AB	Dryland Forest	90	mid	0	-0.832468	1988	1	Borneo
GP AB	Dryland Forest	90	mid	0	-0.832468	1988	2	Borneo
GP AB	Dryland Forest	90	mid	0	-0.832468	1988	3	Borneo
GP AB	Dryland Forest	90	mid	6.25	0.599707	1988	4	Borneo
GP AB	Dryland Forest	90	mid	0	-0.832468	1988	5	Borneo
GP AB	Dryland Forest	90	mid	6.25	0.599707	1988	6	Borneo
GP AB	Dryland Forest	90	mid	6.25	0.599707	1988	7	Borneo
GP AB	Dryland Forest	90	mid	6.25	0.599707	1988	8	Borneo
GP AB	Dryland Forest	90	mid	0	-0.832468	1988	9	Borneo
GP AB	Dryland Forest	90	mid	0	-0.832468	1988	10	Borneo
GP AB	Dryland Forest	90	mid	0	-0.832468	1988	11	Borneo
GP AB	Dryland Forest	90	mid	0	-0.832468	1988	12	Borneo
GP AB	Dryland Forest	15-29.9	mid	1.52672	-0.975063	1988	1	Borneo
GP AB	Dryland Forest	15-29.9	low	1.27226	-1.15419	1988	2	Borneo
GP AB	Dryland Forest	15-29.9	mid	2.03562	-0.665402	1988	3	Borneo
GP AB	Dryland Forest	15-29.9	low	0.508906	-1.84506	1988	4	Borneo
GP AB	Dryland Forest	15-29.9	mid	1.78117	-0.813139	1988	5	Borneo
GP AB	Dryland Forest	15-29.9	mid	2.29008	-0.529563	1988	6	Borneo
GP AB	Dryland Forest	15-29.9	mid	1.78117	-0.813139	1988	7	Borneo
GP AB	Dryland Forest	15-29.9	mid	2.54453	-0.403849	1988	8	Borneo
GP AB	Dryland Forest	15-29.9	mid	2.54453	-0.403849	1988	9	Borneo
GP AB	Dryland Forest	15-29.9	mid	2.03562	-0.665402	1988	10	Borneo
GP AB	Dryland Forest	15-29.9	low	0.484262	-1.87285	1988	11	Borneo
GP AB	Dryland Forest	15-29.9	mid	1.69492	-0.866306	1988	12	Borneo
GP AB	Dryland Forest	30-44.9	mid	2.7027	-0.19493	1988	1	Borneo
GP AB	Dryland Forest	30-44.9	mid	4.05405	0.31075	1988	2	Borneo
GP AB	Dryland Forest	30-44.9	mid	4.05405	0.31075	1988	3	Borneo
GP AB	Dryland Forest	30-44.9	mid	1.35135	-0.932942	1988	4	Borneo
GP AB	Dryland Forest	30-44.9	mid	1.35135	-0.932942	1988	5	Borneo
GP AB	Dryland Forest	30-44.9	mid	3.37838	0.0774975	1988	6	Borneo
GP AB	Dryland Forest	30-44.9	mid	2.7027	-0.19493	1988	7	Borneo
GP AB	Dryland Forest	30-44.9	mid	4.05405	0.31075	1988	8	Borneo
GP AB	Dryland Forest	30-44.9	mid	2.02703	-0.522402	1988	9	Borneo
GP AB	Dryland Forest	30-44.9	mid	1.35135	-0.932942	1988	10	Borneo
GP AB	Dryland Forest	30-44.9	mid	3.57143	0.147626	1988	11	Borneo
GP AB	Dryland Forest	30-44.9	low	1.19048	-1.04813	1988	12	Borneo
GP AB	Dryland Forest	45-59.9	mid	4.7619	0.455998	1988	1	Borneo
GP AB	Dryland Forest	45-59.9	mid	4.7619	0.455998	1988	2	Borneo
GP AB	Dryland Forest	45-59.9	mid	4.7619	0.455998	1988	3	Borneo
GP AB	Dryland Forest	45-59.9	mid	3.1746	0.142667	1988	4	Borneo
GP AB	Dryland Forest	45-59.9	mid	1.5873	-0.322496	1988	5	Borneo
GP AB	Dryland Forest	45-59.9	low	0	-1.2468	1988	6	Borneo
GP AB	Dryland Forest	45-59.9	mid	1.5873	-0.322496	1988	7	Borneo
GP AB	Dryland Forest	45-59.9	mid	3.1746	0.142667	1988	8	Borneo
GP AB	Dryland Forest	45-59.9	mid	3.1746	0.142667	1988	9	Borneo
GP AB	Dryland Forest	45-59.9	mid	1.5873	-0.322496	1988	10	Borneo
GP AB	Dryland Forest	45-59.9	mid	1.38889	-0.400075	1988	11	Borneo
GP AB	Dryland Forest	45-59.9	mid	1.38889	-0.400075	1988	12	Borneo
GP AB	Dryland Forest	60-74.9	mid	6.89655	0.194221	1988	1	Borneo
GP AB	Dryland Forest	60-74.9	mid	10.3448	0.555967	1988	2	Borneo
GP AB	Dryland Forest	60-74.9	mid	10.3448	0.555967	1988	3	Borneo
GP AB	Dryland Forest	60-74.9	mid	3.44828	-0.378754	1988	4	Borneo
GP AB	Dryland Forest	60-74.9	mid	6.89655	0.194221	1988	5	Borneo
GP AB	Dryland Forest	60-74.9	mid	6.89655	0.194221	1988	6	Borneo
GP AB	Dryland Forest	60-74.9	mid	6.89655	0.194221	1988	7	Borneo
GP AB	Dryland Forest	60-74.9	mid	6.89655	0.194221	1988	8	Borneo
GP AB	Dryland Forest	60-74.9	mid	3.44828	-0.378754	1988	9	Borneo
GP AB	Dryland Forest	60-74.9	mid	6.89655	0.194221	1988	10	Borneo
GP AB	Dryland Forest	60-74.9	mid	6.66667	0.164725	1988	11	Borneo
GP AB	Dryland Forest	60-74.9	mid	6.66667	0.164725	1988	12	Borneo
GP AB	Dryland Forest	75-89.9	mid	0	-0.761184	1988	1	Borneo
GP AB	Dryland Forest	75-89.9	mid	0	-0.761184	1988	2	Borneo
GP AB	Dryland Forest	75-89.9	mid	0	-0.761184	1988	3	Borneo
GP AB	Dryland Forest	75-89.9	mid	0	-0.761184	1988	4	Borneo
GP AB	Dryland Forest	75-89.9	mid	6.66667	0.627301	1988	5	Borneo
GP AB	Dryland Forest	75-89.9	mid	6.66667	0.627301	1988	6	Borneo
GP AB	Dryland Forest	75-89.9	mid	0	-0.761184	1988	7	Borneo
GP AB	Dryland Forest	75-89.9	mid	0	-0.761184	1988	8	Borneo
GP AB	Dryland Forest	75-89.9	mid	0	-0.761184	1988	9	Borneo
GP AB	Dryland Forest	75-89.9	mid	0	-0.761184	1988	10	Borneo
GP AB	Dryland Forest	75-89.9	mid	0	-0.761184	1988	11	Borneo
GP AB	Dryland Forest	75-89.9	mid	0	-0.761184	1988	12	Borneo
GP AB	Dryland Forest	90	mid	0	-0.832468	1989	1	Borneo
GP AB	Dryland Forest	90	mid	0	-0.832468	1989	2	Borneo
GP AB	Dryland Forest	90	mid	0	-0.832468	1989	3	Borneo
GP AB	Dryland Forest	90	mid	0	-0.832468	1989	4	Borneo
GP AB	Dryland Forest	90	mid	5.26316	0.493926	1989	5	Borneo
GP AB	Dryland Forest	90	mid	0	-0.832468	1989	6	Borneo
GP AB	Dryland Forest	90	mid	5.26316	0.493926	1989	7	Borneo
GP AB	Dryland Forest	90	mid	5.26316	0.493926	1989	8	Borneo
GP AB	Dryland Forest	90	mid	0	-0.832468	1989	9	Borneo
GP AB	Dryland Forest	90	mid	0	-0.832468	1989	10	Borneo
GP AB	Dryland Forest	90	mid	0	-0.832468	1989	11	Borneo
GP AB	Dryland Forest	90	mid	5.26316	0.493926	1989	12	Borneo
GP AB	Dryland Forest	15-29.9	mid	2.43309	-0.457757	1989	1	Borneo
GP AB	Dryland Forest	15-29.9	mid	1.70316	-0.861149	1989	2	Borneo
GP AB	Dryland Forest	15-29.9	mid	3.64964	0.0541282	1989	3	Borneo
GP AB	Dryland Forest	15-29.9	mid	6.08273	0.764373	1989	4	Borneo
GP AB	Dryland Forest	15-29.9	mid	3.40633	-0.0365741	1989	5	Borneo
GP AB	Dryland Forest	15-29.9	mid	4.13625	0.2221	1989	6	Borneo
GP AB	Dryland Forest	15-29.9	mid	4.37956	0.300206	1989	7	Borneo
GP AB	Dryland Forest	15-29.9	mid	1.70316	-0.861149	1989	8	Borneo
GP AB	Dryland Forest	15-29.9	low	0.973236	-1.39231	1989	9	Borneo
GP AB	Dryland Forest	15-29.9	mid	1.70316	-0.861149	1989	10	Borneo
GP AB	Dryland Forest	15-29.9	low	1.21655	-1.19609	1989	11	Borneo
GP AB	Dryland Forest	15-29.9	mid	2.91971	-0.23406	1989	12	Borneo
GP AB	Dryland Forest	30-44.9	mid	1.78571	-0.657428	1989	1	Borneo
GP AB	Dryland Forest	30-44.9	mid	2.97619	-0.0791085	1989	2	Borneo
GP AB	Dryland Forest	30-44.9	mid	2.97619	-0.0791085	1989	3	Borneo
GP AB	Dryland Forest	30-44.9	mid	3.57143	0.147626	1989	4	Borneo
GP AB	Dryland Forest	30-44.9	mid	2.38095	-0.342681	1989	5	Borneo
GP AB	Dryland Forest	30-44.9	mid	3.57143	0.147626	1989	6	Borneo
GP AB	Dryland Forest	30-44.9	mid	4.16667	0.346567	1989	7	Borneo
GP AB	Dryland Forest	30-44.9	low	1.19048	-1.04813	1989	8	Borneo
GP AB	Dryland Forest	30-44.9	mid	2.38095	-0.342681	1989	9	Borneo
GP AB	Dryland Forest	30-44.9	mid	2.99401	-0.07184	1989	10	Borneo
GP AB	Dryland Forest	30-44.9	mid	2.99401	-0.07184	1989	11	Borneo
GP AB	Dryland Forest	30-44.9	low	1.1976	-1.04285	1989	12	Borneo
GP AB	Dryland Forest	45-59.9	mid	2.77778	0.0455485	1989	1	Borneo
GP AB	Dryland Forest	45-59.9	mid	2.8169	0.0555663	1989	2	Borneo
GP AB	Dryland Forest	45-59.9	mid	2.8169	0.0555663	1989	3	Borneo
GP AB	Dryland Forest	45-59.9	mid	5.6338	0.593008	1989	4	Borneo
GP AB	Dryland Forest	45-59.9	mid	2.8169	0.0555663	1989	5	Borneo
GP AB	Dryland Forest	45-59.9	mid	1.40845	-0.392146	1989	6	Borneo
GP AB	Dryland Forest	45-59.9	mid	2.8169	0.0555663	1989	7	Borneo
GP AB	Dryland Forest	45-59.9	mid	1.40845	-0.392146	1989	8	Borneo
GP AB	Dryland Forest	45-59.9	mid	1.40845	-0.392146	1989	9	Borneo
GP AB	Dryland Forest	45-59.9	mid	1.40845	-0.392146	1989	10	Borneo
GP AB	Dryland Forest	45-59.9	mid	1.40845	-0.392146	1989	11	Borneo
GP AB	Dryland Forest	45-59.9	low	0	-1.2468	1989	12	Borneo
GP AB	Dryland Forest	60-74.9	mid	10	0.525151	1989	1	Borneo
GP AB	Dryland Forest	60-74.9	mid	10	0.525151	1989	2	Borneo
GP AB	Dryland Forest	60-74.9	mid	6.66667	0.164725	1989	3	Borneo
GP AB	Dryland Forest	60-74.9	mid	6.66667	0.164725	1989	4	Borneo
GP AB	Dryland Forest	60-74.9	mid	10	0.525151	1989	5	Borneo
GP AB	Dryland Forest	60-74.9	mid	6.66667	0.164725	1989	6	Borneo
GP AB	Dryland Forest	60-74.9	mid	10	0.525151	1989	7	Borneo
GP AB	Dryland Forest	60-74.9	mid	6.66667	0.164725	1989	8	Borneo
GP AB	Dryland Forest	60-74.9	mid	6.66667	0.164725	1989	9	Borneo
GP AB	Dryland Forest	60-74.9	mid	3.33333	-0.404891	1989	10	Borneo
GP AB	Dryland Forest	60-74.9	mid	3.33333	-0.404891	1989	11	Borneo
GP AB	Dryland Forest	60-74.9	mid	3.33333	-0.404891	1989	12	Borneo
GP AB	Dryland Forest	75-89.9	mid	0	-0.761184	1989	1	Borneo
GP AB	Dryland Forest	75-89.9	mid	0	-0.761184	1989	2	Borneo
GP AB	Dryland Forest	75-89.9	mid	0	-0.761184	1989	3	Borneo
GP AB	Dryland Forest	75-89.9	mid	0	-0.761184	1989	4	Borneo
GP AB	Dryland Forest	75-89.9	mid	0	-0.761184	1989	5	Borneo
GP AB	Dryland Forest	75-89.9	mid	6.25	0.589209	1989	6	Borneo
GP AB	Dryland Forest	75-89.9	mid	6.25	0.589209	1989	7	Borneo
GP AB	Dryland Forest	75-89.9	mid	0	-0.761184	1989	8	Borneo
GP AB	Dryland Forest	75-89.9	mid	0	-0.761184	1989	9	Borneo
GP AB	Dryland Forest	75-89.9	mid	0	-0.761184	1989	10	Borneo
GP AB	Dryland Forest	75-89.9	mid	0	-0.761184	1989	11	Borneo
GP AB	Dryland Forest	75-89.9	mid	6.25	0.589209	1989	12	Borneo
GP AB	Dryland Forest	90	mid	0	-0.832468	1990	1	Borneo
GP AB	Dryland Forest	90	mid	5.26316	0.493926	1990	2	Borneo
GP AB	Dryland Forest	90	mid	5.26316	0.493926	1990	3	Borneo
GP AB	Dryland Forest	90	mid	5.26316	0.493926	1990	4	Borneo
GP AB	Dryland Forest	90	mid	0	-0.832468	1990	5	Borneo
GP AB	Dryland Forest	90	mid	5.26316	0.493926	1990	6	Borneo
GP AB	Dryland Forest	90	mid	0	-0.832468	1990	7	Borneo
GP AB	Dryland Forest	90	mid	5.26316	0.493926	1990	8	Borneo
GP AB	Dryland Forest	90	mid	10.5263	0.934891	1990	9	Borneo
GP AB	Dryland Forest	90	high	21.0526	1.40394	1990	10	Borneo
GP AB	Dryland Forest	90	high	42.1053	1.88848	1990	11	Borneo
GP AB	Dryland Forest	90	high	36.8421	1.79433	1990	12	Borneo
GP AB	Dryland Forest	15-29.9	mid	2.91971	-0.23406	1990	1	Borneo
GP AB	Dryland Forest	15-29.9	mid	2.43309	-0.457757	1990	2	Borneo
GP AB	Dryland Forest	15-29.9	mid	1.70316	-0.861149	1990	3	Borneo
GP AB	Dryland Forest	15-29.9	mid	2.18978	-0.581807	1990	4	Borneo
GP AB	Dryland Forest	15-29.9	low	0.486618	-1.87018	1990	5	Borneo
GP AB	Dryland Forest	15-29.9	mid	1.94647	-0.715705	1990	6	Borneo
GP AB	Dryland Forest	15-29.9	mid	3.17073	-0.129305	1990	7	Borneo
GP AB	Dryland Forest	15-29.9	mid	4.14634	0.225411	1990	8	Borneo
GP AB	Dryland Forest	15-29.9	mid	6.58537	0.880076	1990	9	Borneo
GP AB	Dryland Forest	15-29.9	mid	5.36585	0.584293	1990	10	Borneo
GP AB	Dryland Forest	15-29.9	high	9.5122	1.43075	1990	11	Borneo
GP AB	Dryland Forest	15-29.9	high	12.1951	1.81436	1990	12	Borneo
GP AB	Dryland Forest	30-44.9	low	0.598802	-1.55988	1990	1	Borneo
GP AB	Dryland Forest	30-44.9	low	1.1976	-1.04285	1990	2	Borneo
GP AB	Dryland Forest	30-44.9	mid	2.39521	-0.335841	1990	3	Borneo
GP AB	Dryland Forest	30-44.9	mid	1.79641	-0.651201	1990	4	Borneo
GP AB	Dryland Forest	30-44.9	mid	2.39521	-0.335841	1990	5	Borneo
GP AB	Dryland Forest	30-44.9	mid	2.99401	-0.07184	1990	6	Borneo
GP AB	Dryland Forest	30-44.9	mid	6.06061	0.854158	1990	7	Borneo
GP AB	Dryland Forest	30-44.9	mid	4.24242	0.370226	1990	8	Borneo
GP AB	Dryland Forest	30-44.9	mid	4.24242	0.370226	1990	9	Borneo
GP AB	Dryland Forest	30-44.9	mid	3.63636	0.17055	1990	10	Borneo
GP AB	Dryland Forest	30-44.9	high	7.87879	1.22657	1990	11	Borneo
GP AB	Dryland Forest	30-44.9	high	10.303	1.61893	1990	12	Borneo
GP AB	Dryland Forest	45-59.9	mid	1.40845	-0.392146	1990	1	Borneo
GP AB	Dryland Forest	45-59.9	mid	1.40845	-0.392146	1990	2	Borneo
GP AB	Dryland Forest	45-59.9	low	0	-1.2468	1990	3	Borneo
GP AB	Dryland Forest	45-59.9	low	0	-1.2468	1990	4	Borneo
GP AB	Dryland Forest	45-59.9	mid	1.40845	-0.392146	1990	5	Borneo
GP AB	Dryland Forest	45-59.9	low	0	-1.2468	1990	6	Borneo
GP AB	Dryland Forest	45-59.9	mid	1.40845	-0.392146	1990	7	Borneo
GP AB	Dryland Forest	45-59.9	mid	1.40845	-0.392146	1990	8	Borneo
GP AB	Dryland Forest	45-59.9	mid	2.8169	0.0555663	1990	9	Borneo
GP AB	Dryland Forest	45-59.9	mid	2.8169	0.0555663	1990	10	Borneo
GP AB	Dryland Forest	45-59.9	high	9.85915	1.0722	1990	11	Borneo
GP AB	Dryland Forest	45-59.9	high	12.6761	1.29645	1990	12	Borneo
GP AB	Dryland Forest	60-74.9	low	0	-1.86884	1990	1	Borneo
GP AB	Dryland Forest	60-74.9	mid	6.66667	0.164725	1990	2	Borneo
GP AB	Dryland Forest	60-74.9	mid	16.6667	0.998164	1990	3	Borneo
GP AB	Dryland Forest	60-74.9	mid	13.3333	0.789413	1990	4	Borneo
GP AB	Dryland Forest	60-74.9	mid	3.33333	-0.404891	1990	5	Borneo
GP AB	Dryland Forest	60-74.9	mid	6.66667	0.164725	1990	6	Borneo
GP AB	Dryland Forest	60-74.9	mid	10	0.525151	1990	7	Borneo
GP AB	Dryland Forest	60-74.9	mid	6.66667	0.164725	1990	8	Borneo
GP AB	Dryland Forest	60-74.9	mid	10	0.525151	1990	9	Borneo
GP AB	Dryland Forest	60-74.9	mid	6.66667	0.164725	1990	10	Borneo
GP AB	Dryland Forest	60-74.9	mid	13.3333	0.789413	1990	11	Borneo
GP AB	Dryland Forest	60-74.9	high	23.3333	1.31781	1990	12	Borneo
GP AB	Dryland Forest	75-89.9	mid	6.25	0.589209	1990	1	Borneo
GP AB	Dryland Forest	75-89.9	mid	6.25	0.589209	1990	2	Borneo
GP AB	Dryland Forest	75-89.9	mid	6.25	0.589209	1990	3	Borneo
GP AB	Dryland Forest	75-89.9	mid	0	-0.761184	1990	4	Borneo
GP AB	Dryland Forest	75-89.9	mid	0	-0.761184	1990	5	Borneo
GP AB	Dryland Forest	75-89.9	mid	0	-0.761184	1990	6	Borneo
GP AB	Dryland Forest	75-89.9	mid	0	-0.761184	1990	7	Borneo
GP AB	Dryland Forest	75-89.9	mid	6.25	0.589209	1990	8	Borneo
GP AB	Dryland Forest	75-89.9	mid	0	-0.761184	1990	9	Borneo
GP AB	Dryland Forest	75-89.9	high	12.5	1.013	1990	10	Borneo
GP AB	Dryland Forest	75-89.9	high	31.25	1.60661	1990	11	Borneo
GP AB	Dryland Forest	75-89.9	high	37.5	1.72737	1990	12	Borneo
GP AB	Dryland Forest	90	high	63.1579	2.176	1991	1	Borneo
GP AB	Dryland Forest	90	high	73.6842	2.28583	1991	2	Borneo
GP AB	Dryland Forest	90	high	36.8421	1.79433	1991	3	Borneo
GP AB	Dryland Forest	90	mid	5.26316	0.493926	1991	4	Borneo
GP AB	Dryland Forest	90	mid	0	-0.832468	1991	5	Borneo
GP AB	Dryland Forest	90	mid	0	-0.832468	1991	6	Borneo
GP AB	Dryland Forest	90	mid	0	-0.832468	1991	7	Borneo
GP AB	Dryland Forest	90	mid	0	-0.832468	1991	8	Borneo
GP AB	Dryland Forest	90	mid	5.26316	0.493926	1991	9	Borneo
GP AB	Dryland Forest	90	mid	0	-0.832468	1991	10	Borneo
GP AB	Dryland Forest	90	mid	0	-0.832468	1991	11	Borneo
GP AB	Dryland Forest	90	mid	0	-0.832468	1991	12	Borneo
GP AB	Dryland Forest	15-29.9	high	16.8293	2.3223	1991	1	Borneo
GP AB	Dryland Forest	15-29.9	high	17.561	2.39018	1991	2	Borneo
GP AB	Dryland Forest	15-29.9	high	9.5122	1.43075	1991	3	Borneo
GP AB	Dryland Forest	15-29.9	mid	4.64548	0.381627	1991	4	Borneo
GP AB	Dryland Forest	15-29.9	mid	4.88998	0.453175	1991	5	Borneo
GP AB	Dryland Forest	15-29.9	mid	2.93399	-0.227924	1991	6	Borneo
GP AB	Dryland Forest	15-29.9	mid	3.66748	0.0605932	1991	7	Borneo
GP AB	Dryland Forest	15-29.9	mid	1.95599	-0.710262	1991	8	Borneo
GP AB	Dryland Forest	15-29.9	mid	2.44499	-0.451919	1991	9	Borneo
GP AB	Dryland Forest	15-29.9	mid	2.77778	-0.296299	1991	10	Borneo
GP AB	Dryland Forest	15-29.9	high	8.33333	1.23003	1991	11	Borneo
GP AB	Dryland Forest	15-29.9	high	8.33333	1.23003	1991	12	Borneo
GP AB	Dryland Forest	30-44.9	high	22.4242	2.8033	1991	1	Borneo
GP AB	Dryland Forest	30-44.9	high	21.2121	2.71694	1991	2	Borneo
GP AB	Dryland Forest	30-44.9	high	9.69697	1.52936	1991	3	Borneo
GP AB	Dryland Forest	30-44.9	mid	3.63636	0.17055	1991	4	Borneo
GP AB	Dryland Forest	30-44.9	mid	1.81818	-0.638594	1991	5	Borneo
GP AB	Dryland Forest	30-44.9	low	0.606061	-1.55252	1991	6	Borneo
GP AB	Dryland Forest	30-44.9	low	1.21212	-1.03215	1991	7	Borneo
GP AB	Dryland Forest	30-44.9	low	0.606061	-1.55252	1991	8	Borneo
GP AB	Dryland Forest	30-44.9	mid	1.81818	-0.638594	1991	9	Borneo
GP AB	Dryland Forest	30-44.9	mid	3.125	-0.0193915	1991	10	Borneo
GP AB	Dryland Forest	30-44.9	high	12.9032	1.95546	1991	11	Borneo
GP AB	Dryland Forest	30-44.9	high	9.67742	1.52639	1991	12	Borneo
GP AB	Dryland Forest	45-59.9	high	26.7606	1.98483	1991	1	Borneo
GP AB	Dryland Forest	45-59.9	high	35.2113	2.24323	1991	2	Borneo
GP AB	Dryland Forest	45-59.9	high	26.7606	1.98483	1991	3	Borneo
GP AB	Dryland Forest	45-59.9	mid	2.8169	0.0555663	1991	4	Borneo
GP AB	Dryland Forest	45-59.9	mid	4.22535	0.360957	1991	5	Borneo
GP AB	Dryland Forest	45-59.9	low	0	-1.2468	1991	6	Borneo
GP AB	Dryland Forest	45-59.9	low	0	-1.2468	1991	7	Borneo
GP AB	Dryland Forest	45-59.9	low	0	-1.2468	1991	8	Borneo
GP AB	Dryland Forest	45-59.9	mid	4.22535	0.360957	1991	9	Borneo
GP AB	Dryland Forest	45-59.9	low	0	-1.2468	1991	10	Borneo
GP AB	Dryland Forest	45-59.9	high	20	1.71346	1991	11	Borneo
GP AB	Dryland Forest	45-59.9	high	20	1.71346	1991	12	Borneo
GP AB	Dryland Forest	60-74.9	high	33.3333	1.66152	1991	1	Borneo
GP AB	Dryland Forest	60-74.9	high	36.6667	1.75403	1991	2	Borneo
GP AB	Dryland Forest	60-74.9	high	33.3333	1.66152	1991	3	Borneo
GP AB	Dryland Forest	60-74.9	mid	6.66667	0.164725	1991	4	Borneo
GP AB	Dryland Forest	60-74.9	low	0	-1.86884	1991	5	Borneo
GP AB	Dryland Forest	60-74.9	mid	3.33333	-0.404891	1991	6	Borneo
GP AB	Dryland Forest	60-74.9	mid	3.33333	-0.404891	1991	7	Borneo
GP AB	Dryland Forest	60-74.9	mid	3.33333	-0.404891	1991	8	Borneo
GP AB	Dryland Forest	60-74.9	mid	6.66667	0.164725	1991	9	Borneo
GP AB	Dryland Forest	60-74.9	low	0	-1.86884	1991	10	Borneo
GP AB	Dryland Forest	60-74.9	low	0	-1.86884	1991	11	Borneo
GP AB	Dryland Forest	60-74.9	low	0	-1.86884	1991	12	Borneo
GP AB	Dryland Forest	75-89.9	high	56.25	1.99783	1991	1	Borneo
GP AB	Dryland Forest	75-89.9	high	68.75	2.13246	1991	2	Borneo
GP AB	Dryland Forest	75-89.9	high	25	1.45977	1991	3	Borneo
GP AB	Dryland Forest	75-89.9	mid	6.25	0.589209	1991	4	Borneo
GP AB	Dryland Forest	75-89.9	mid	0	-0.761184	1991	5	Borneo
GP AB	Dryland Forest	75-89.9	mid	6.25	0.589209	1991	6	Borneo
GP AB	Dryland Forest	75-89.9	mid	6.25	0.589209	1991	7	Borneo
GP AB	Dryland Forest	75-89.9	mid	0	-0.761184	1991	8	Borneo
GP AB	Dryland Forest	75-89.9	mid	6.25	0.589209	1991	9	Borneo
GP AB	Dryland Forest	75-89.9	mid	0	-0.761184	1991	10	Borneo
GP AB	Dryland Forest	75-89.9	high	20	1.31418	1991	11	Borneo
GP AB	Dryland Forest	75-89.9	high	20	1.31418	1991	12	Borneo
GP FS	Riverine Forest	15-29.9	mid	7.21925	0.499184	1985	6	Borneo
GP FS	Riverine Forest	15-29.9	mid	8.55615	0.91427	1985	7	Borneo
GP FS	Riverine Forest	15-29.9	low	1.3369	-2.96475	1985	8	Borneo
GP FS	Riverine Forest	15-29.9	mid	7.21925	0.499184	1985	9	Borneo
GP FS	Riverine Forest	15-29.9	mid	5.88235	0.0102483	1985	10	Borneo
GP FS	Riverine Forest	15-29.9	mid	6.14973	0.115226	1985	11	Borneo
GP FS	Riverine Forest	15-29.9	mid	7.21925	0.499184	1985	12	Borneo
GP FS	Riverine Forest	30-44.9	mid	3.79747	-0.323712	1985	6	Borneo
GP FS	Riverine Forest	30-44.9	mid	6.32911	0.46452	1985	7	Borneo
GP FS	Riverine Forest	30-44.9	low	1.26582	-1.71904	1985	8	Borneo
GP FS	Riverine Forest	30-44.9	mid	2.53165	-0.893495	1985	9	Borneo
GP FS	Riverine Forest	30-44.9	mid	2.53165	-0.893495	1985	10	Borneo
GP FS	Riverine Forest	30-44.9	mid	3.79747	-0.323712	1985	11	Borneo
GP FS	Riverine Forest	30-44.9	mid	6.32911	0.46452	1985	12	Borneo
GP FS	Riverine Forest	45-59.9	mid	5.88235	0.180133	1985	6	Borneo
GP FS	Riverine Forest	45-59.9	mid	2.94118	-0.556832	1985	7	Borneo
GP FS	Riverine Forest	45-59.9	mid	8.82353	0.65051	1985	8	Borneo
GP FS	Riverine Forest	45-59.9	mid	2.94118	-0.556832	1985	9	Borneo
GP FS	Riverine Forest	45-59.9	mid	2.94118	-0.556832	1985	10	Borneo
GP FS	Riverine Forest	45-59.9	mid	2.94118	-0.556832	1985	11	Borneo
GP FS	Riverine Forest	45-59.9	mid	8.82353	0.65051	1985	12	Borneo
GP FS	Riverine Forest	60-74.9	mid	0	-0.961896	1985	6	Borneo
GP FS	Riverine Forest	60-74.9	mid	0	-0.961896	1985	7	Borneo
GP FS	Riverine Forest	60-74.9	mid	0	-0.961896	1985	8	Borneo
GP FS	Riverine Forest	60-74.9	mid	0	-0.961896	1985	9	Borneo
GP FS	Riverine Forest	60-74.9	mid	0	-0.961896	1985	10	Borneo
GP FS	Riverine Forest	60-74.9	mid	0	-0.961896	1985	11	Borneo
GP FS	Riverine Forest	60-74.9	mid	0	-0.961896	1985	12	Borneo
GP FS	Riverine Forest	75-89.9	mid	0	-0.996888	1985	6	Borneo
GP FS	Riverine Forest	75-89.9	mid	0	-0.996888	1985	7	Borneo
GP FS	Riverine Forest	75-89.9	mid	0	-0.996888	1985	8	Borneo
GP FS	Riverine Forest	75-89.9	mid	0	-0.996888	1985	9	Borneo
GP FS	Riverine Forest	75-89.9	mid	0	-0.996888	1985	10	Borneo
GP FS	Riverine Forest	75-89.9	mid	0	-0.996888	1985	11	Borneo
GP FS	Riverine Forest	75-89.9	mid	0	-0.996888	1985	12	Borneo
GP FS	Riverine Forest	15-29.9	mid	5.55556	-0.123741	1986	1	Borneo
GP FS	Riverine Forest	15-29.9	mid	7.97101	0.740238	1986	2	Borneo
GP FS	Riverine Forest	15-29.9	mid	8.10811	0.78201	1986	3	Borneo
GP FS	Riverine Forest	15-29.9	mid	6.08108	0.0886516	1986	4	Borneo
GP FS	Riverine Forest	15-29.9	mid	5.42169	-0.180568	1986	5	Borneo
GP FS	Riverine Forest	15-29.9	mid	5.29101	-0.237195	1986	6	Borneo
GP FS	Riverine Forest	15-29.9	mid	4.7619	-0.479166	1986	7	Borneo
GP FS	Riverine Forest	15-29.9	mid	4.76974	-0.475425	1986	8	Borneo
GP FS	Riverine Forest	15-29.9	low	3.28947	-1.29197	1986	9	Borneo
GP FS	Riverine Forest	15-29.9	mid	5.42763	-0.178019	1986	10	Borneo
GP FS	Riverine Forest	15-29.9	mid	7.07237	0.449518	1986	11	Borneo
GP FS	Riverine Forest	15-29.9	mid	8.22368	0.81674	1986	12	Borneo
GP FS	Riverine Forest	30-44.9	mid	4.54545	-0.0542068	1986	1	Borneo
GP FS	Riverine Forest	30-44.9	mid	7.95455	0.837103	1986	2	Borneo
GP FS	Riverine Forest	30-44.9	high	10.2041	1.25398	1986	3	Borneo
GP FS	Riverine Forest	30-44.9	mid	8.16327	0.879962	1986	4	Borneo
GP FS	Riverine Forest	30-44.9	low	2.29008	-1.02529	1986	5	Borneo
GP FS	Riverine Forest	30-44.9	mid	8.60927	0.968363	1986	6	Borneo
GP FS	Riverine Forest	30-44.9	mid	5.29801	0.182497	1986	7	Borneo
GP FS	Riverine Forest	30-44.9	mid	3.57143	-0.413483	1986	8	Borneo
GP FS	Riverine Forest	30-44.9	low	1.78571	-1.33481	1986	9	Borneo
GP FS	Riverine Forest	30-44.9	mid	5.95238	0.366364	1986	10	Borneo
GP FS	Riverine Forest	30-44.9	high	11.9048	1.51684	1986	11	Borneo
GP FS	Riverine Forest	30-44.9	high	9.52381	1.13746	1986	12	Borneo
GP FS	Riverine Forest	45-59.9	mid	10	0.800043	1986	1	Borneo
GP FS	Riverine Forest	45-59.9	high	15	1.29537	1986	2	Borneo
GP FS	Riverine Forest	45-59.9	high	12.1951	1.04057	1986	3	Borneo
GP FS	Riverine Forest	45-59.9	mid	7.31707	0.430444	1986	4	Borneo
GP FS	Riverine Forest	45-59.9	mid	5	-0.00124103	1986	5	Borneo
GP FS	Riverine Forest	45-59.9	mid	10.6061	0.870942	1986	6	Borneo
GP FS	Riverine Forest	45-59.9	mid	4.54545	-0.105386	1986	7	Borneo
GP FS	Riverine Forest	45-59.9	mid	4.34783	-0.153357	1986	8	Borneo
GP FS	Riverine Forest	45-59.9	mid	8.69565	0.633189	1986	9	Borneo
GP FS	Riverine Forest	45-59.9	mid	5.7971	0.163655	1986	10	Borneo
GP FS	Riverine Forest	45-59.9	high	15.942	1.371	1986	11	Borneo
GP FS	Riverine Forest	45-59.9	high	21.7391	1.76004	1986	12	Borneo
GP FS	Riverine Forest	60-74.9	mid	9.09091	0.927007	1986	1	Borneo
GP FS	Riverine Forest	60-74.9	mid	9.09091	0.927007	1986	2	Borneo
GP FS	Riverine Forest	60-74.9	mid	8.33333	0.863236	1986	3	Borneo
GP FS	Riverine Forest	60-74.9	mid	8.33333	0.863236	1986	4	Borneo
GP FS	Riverine Forest	60-74.9	high	10.5263	1.03568	1986	5	Borneo
GP FS	Riverine Forest	60-74.9	mid	9.52381	0.961331	1986	6	Borneo
GP FS	Riverine Forest	60-74.9	mid	9.52381	0.961331	1986	7	Borneo
GP FS	Riverine Forest	60-74.9	mid	4	0.353221	1986	8	Borneo
GP FS	Riverine Forest	60-74.9	mid	4	0.353221	1986	9	Borneo
GP FS	Riverine Forest	60-74.9	mid	8	0.833519	1986	10	Borneo
GP FS	Riverine Forest	60-74.9	high	24	1.66834	1986	11	Borneo
GP FS	Riverine Forest	60-74.9	high	16	1.3532	1986	12	Borneo
GP FS	Riverine Forest	75-89.9	mid	0	-0.996888	1986	1	Borneo
GP FS	Riverine Forest	75-89.9	mid	0	-0.996888	1986	2	Borneo
GP FS	Riverine Forest	75-89.9	mid	0	-0.996888	1986	3	Borneo
GP FS	Riverine Forest	75-89.9	mid	11.1111	0.972692	1986	4	Borneo
GP FS	Riverine Forest	75-89.9	mid	9.09091	0.828583	1986	5	Borneo
GP FS	Riverine Forest	75-89.9	mid	7.69231	0.710765	1986	6	Borneo
GP FS	Riverine Forest	75-89.9	mid	0	-0.996888	1986	7	Borneo
GP FS	Riverine Forest	75-89.9	mid	0	-0.996888	1986	8	Borneo
GP FS	Riverine Forest	75-89.9	mid	0	-0.996888	1986	9	Borneo
GP FS	Riverine Forest	75-89.9	mid	6.66667	0.611614	1986	10	Borneo
GP FS	Riverine Forest	75-89.9	mid	6.66667	0.611614	1986	11	Borneo
GP FS	Riverine Forest	75-89.9	high	20	1.40734	1986	12	Borneo
GP FS	Riverine Forest	15-29.9	high	9.86842	1.26868	1987	1	Borneo
GP FS	Riverine Forest	15-29.9	high	10.3618	1.39097	1987	2	Borneo
GP FS	Riverine Forest	15-29.9	high	9.86842	1.26868	1987	3	Borneo
GP FS	Riverine Forest	15-29.9	high	8.88158	1.0065	1987	4	Borneo
GP FS	Riverine Forest	15-29.9	mid	7.56579	0.612928	1987	5	Borneo
GP FS	Riverine Forest	15-29.9	mid	7.89474	0.716719	1987	6	Borneo
GP FS	Riverine Forest	15-29.9	mid	8.73147	0.964342	1987	7	Borneo
GP FS	Riverine Forest	15-29.9	mid	5.94059	0.033458	1987	8	Borneo
GP FS	Riverine Forest	15-29.9	mid	5.11551	-0.315121	1987	9	Borneo
GP FS	Riverine Forest	15-29.9	mid	4.78548	-0.467921	1987	10	Borneo
GP FS	Riverine Forest	15-29.9	mid	5.61056	-0.100727	1987	11	Borneo
GP FS	Riverine Forest	15-29.9	mid	6.27063	0.161409	1987	12	Borneo
GP FS	Riverine Forest	30-44.9	high	13.6905	1.75791	1987	1	Borneo
GP FS	Riverine Forest	30-44.9	high	12.5	1.60071	1987	2	Borneo
GP FS	Riverine Forest	30-44.9	high	8.92857	1.02916	1987	3	Borneo
GP FS	Riverine Forest	30-44.9	mid	2.97619	-0.672965	1987	4	Borneo
GP FS	Riverine Forest	30-44.9	mid	2.97619	-0.672965	1987	5	Borneo
GP FS	Riverine Forest	30-44.9	mid	2.97619	-0.672965	1987	6	Borneo
GP FS	Riverine Forest	30-44.9	mid	5.95238	0.366364	1987	7	Borneo
GP FS	Riverine Forest	30-44.9	mid	4.7619	0.0170141	1987	8	Borneo
GP FS	Riverine Forest	30-44.9	mid	2.97619	-0.672965	1987	9	Borneo
GP FS	Riverine Forest	30-44.9	mid	5.35714	0.199879	1987	10	Borneo
GP FS	Riverine Forest	30-44.9	mid	4.16667	-0.185808	1987	11	Borneo
GP FS	Riverine Forest	30-44.9	mid	5.35714	0.199879	1987	12	Borneo
GP FS	Riverine Forest	45-59.9	high	18.8406	1.57978	1987	1	Borneo
GP FS	Riverine Forest	45-59.9	high	15.942	1.371	1987	2	Borneo
GP FS	Riverine Forest	45-59.9	high	14.4928	1.25278	1987	3	Borneo
GP FS	Riverine Forest	45-59.9	mid	2.89855	-0.571208	1987	4	Borneo
GP FS	Riverine Forest	45-59.9	mid	5.7971	0.163655	1987	5	Borneo
GP FS	Riverine Forest	45-59.9	mid	8.69565	0.633189	1987	6	Borneo
GP FS	Riverine Forest	45-59.9	mid	7.24638	0.41916	1987	7	Borneo
GP FS	Riverine Forest	45-59.9	mid	4.34783	-0.153357	1987	8	Borneo
GP FS	Riverine Forest	45-59.9	mid	4.34783	-0.153357	1987	9	Borneo
GP FS	Riverine Forest	45-59.9	mid	2.89855	-0.571208	1987	10	Borneo
GP FS	Riverine Forest	45-59.9	mid	7.24638	0.41916	1987	11	Borneo
GP FS	Riverine Forest	45-59.9	mid	2.89855	-0.571208	1987	12	Borneo
GP FS	Riverine Forest	60-74.9	high	24	1.66834	1987	1	Borneo
GP FS	Riverine Forest	60-74.9	high	28	1.78962	1987	2	Borneo
GP FS	Riverine Forest	60-74.9	high	32	1.8952	1987	3	Borneo
GP FS	Riverine Forest	60-74.9	mid	4	0.353221	1987	4	Borneo
GP FS	Riverine Forest	60-74.9	mid	0	-0.961896	1987	5	Borneo
GP FS	Riverine Forest	60-74.9	mid	0	-0.961896	1987	6	Borneo
GP FS	Riverine Forest	60-74.9	high	12	1.134	1987	7	Borneo
GP FS	Riverine Forest	60-74.9	mid	0	-0.961896	1987	8	Borneo
GP FS	Riverine Forest	60-74.9	mid	4	0.353221	1987	9	Borneo
GP FS	Riverine Forest	60-74.9	mid	4	0.353221	1987	10	Borneo
GP FS	Riverine Forest	60-74.9	mid	8	0.833519	1987	11	Borneo
GP FS	Riverine Forest	60-74.9	mid	4	0.353221	1987	12	Borneo
GP FS	Riverine Forest	75-89.9	high	26.6667	1.62506	1987	1	Borneo
GP FS	Riverine Forest	75-89.9	high	26.6667	1.62506	1987	2	Borneo
GP FS	Riverine Forest	75-89.9	high	20	1.40734	1987	3	Borneo
GP FS	Riverine Forest	75-89.9	mid	0	-0.996888	1987	4	Borneo
GP FS	Riverine Forest	75-89.9	mid	0	-0.996888	1987	5	Borneo
GP FS	Riverine Forest	75-89.9	mid	0	-0.996888	1987	6	Borneo
GP FS	Riverine Forest	75-89.9	mid	6.66667	0.611614	1987	7	Borneo
GP FS	Riverine Forest	75-89.9	mid	6.66667	0.611614	1987	8	Borneo
GP FS	Riverine Forest	75-89.9	mid	6.66667	0.611614	1987	9	Borneo
GP FS	Riverine Forest	75-89.9	mid	0	-0.996888	1987	10	Borneo
GP FS	Riverine Forest	75-89.9	mid	0	-0.996888	1987	11	Borneo
GP FS	Riverine Forest	75-89.9	mid	6.66667	0.611614	1987	12	Borneo
GP FS	Riverine Forest	15-29.9	mid	4.78548	-0.467921	1988	1	Borneo
GP FS	Riverine Forest	15-29.9	mid	5.28053	-0.241786	1988	2	Borneo
GP FS	Riverine Forest	15-29.9	mid	6.27063	0.161409	1988	3	Borneo
GP FS	Riverine Forest	15-29.9	mid	7.26073	0.513047	1988	4	Borneo
GP FS	Riverine Forest	15-29.9	mid	5.94059	0.033458	1988	5	Borneo
GP FS	Riverine Forest	15-29.9	mid	6.28099	0.165332	1988	6	Borneo
GP FS	Riverine Forest	15-29.9	mid	6.45695	0.231104	1988	7	Borneo
GP FS	Riverine Forest	15-29.9	mid	5.29801	-0.234129	1988	8	Borneo
GP FS	Riverine Forest	15-29.9	mid	4.13907	-0.794244	1988	9	Borneo
GP FS	Riverine Forest	15-29.9	low	3.1457	-1.38587	1988	10	Borneo
GP FS	Riverine Forest	15-29.9	low	3.1457	-1.38587	1988	11	Borneo
GP FS	Riverine Forest	15-29.9	low	3.64238	-1.0742	1988	12	Borneo
GP FS	Riverine Forest	30-44.9	mid	5.35714	0.199879	1988	1	Borneo
GP FS	Riverine Forest	30-44.9	mid	2.97619	-0.672965	1988	2	Borneo
GP FS	Riverine Forest	30-44.9	mid	2.97619	-0.672965	1988	3	Borneo
GP FS	Riverine Forest	30-44.9	mid	6.54762	0.519164	1988	4	Borneo
GP FS	Riverine Forest	30-44.9	mid	5.35714	0.199879	1988	5	Borneo
GP FS	Riverine Forest	30-44.9	mid	4.16667	-0.185808	1988	6	Borneo
GP FS	Riverine Forest	30-44.9	mid	4.7619	0.0170141	1988	7	Borneo
GP FS	Riverine Forest	30-44.9	mid	2.38095	-0.974606	1988	8	Borneo
GP FS	Riverine Forest	30-44.9	mid	2.97619	-0.672965	1988	9	Borneo
GP FS	Riverine Forest	30-44.9	low	0.595238	-2.37176	1988	10	Borneo
GP FS	Riverine Forest	30-44.9	low	0.595238	-2.37176	1988	11	Borneo
GP FS	Riverine Forest	30-44.9	mid	2.38095	-0.974606	1988	12	Borneo
GP FS	Riverine Forest	45-59.9	mid	8.82353	0.65051	1988	1	Borneo
GP FS	Riverine Forest	45-59.9	mid	7.35294	0.436133	1988	2	Borneo
GP FS	Riverine Forest	45-59.9	mid	4.41176	-0.137646	1988	3	Borneo
GP FS	Riverine Forest	45-59.9	low	1.47059	-1.17422	1988	4	Borneo
GP FS	Riverine Forest	45-59.9	mid	2.94118	-0.556832	1988	5	Borneo
GP FS	Riverine Forest	45-59.9	low	1.47059	-1.17422	1988	6	Borneo
GP FS	Riverine Forest	45-59.9	mid	5.88235	0.180133	1988	7	Borneo
GP FS	Riverine Forest	45-59.9	mid	4.41176	-0.137646	1988	8	Borneo
GP FS	Riverine Forest	45-59.9	mid	8.82353	0.65051	1988	9	Borneo
GP FS	Riverine Forest	45-59.9	mid	2.94118	-0.556832	1988	10	Borneo
GP FS	Riverine Forest	45-59.9	mid	2.94118	-0.556832	1988	11	Borneo
GP FS	Riverine Forest	45-59.9	mid	5.88235	0.180133	1988	12	Borneo
GP FS	Riverine Forest	60-74.9	mid	0	-0.961896	1988	1	Borneo
GP FS	Riverine Forest	60-74.9	mid	0	-0.961896	1988	2	Borneo
GP FS	Riverine Forest	60-74.9	mid	0	-0.961896	1988	3	Borneo
GP FS	Riverine Forest	60-74.9	mid	0	-0.961896	1988	4	Borneo
GP FS	Riverine Forest	60-74.9	mid	4	0.353221	1988	5	Borneo
GP FS	Riverine Forest	60-74.9	mid	4	0.353221	1988	6	Borneo
GP FS	Riverine Forest	60-74.9	mid	4	0.353221	1988	7	Borneo
GP FS	Riverine Forest	60-74.9	mid	0	-0.961896	1988	8	Borneo
GP FS	Riverine Forest	60-74.9	mid	0	-0.961896	1988	9	Borneo
GP FS	Riverine Forest	60-74.9	mid	0	-0.961896	1988	10	Borneo
GP FS	Riverine Forest	60-74.9	mid	0	-0.961896	1988	11	Borneo
GP FS	Riverine Forest	60-74.9	high	12	1.134	1988	12	Borneo
GP FS	Riverine Forest	75-89.9	mid	6.66667	0.611614	1988	1	Borneo
GP FS	Riverine Forest	75-89.9	mid	6.66667	0.611614	1988	2	Borneo
GP FS	Riverine Forest	75-89.9	mid	0	-0.996888	1988	3	Borneo
GP FS	Riverine Forest	75-89.9	mid	6.66667	0.611614	1988	4	Borneo
GP FS	Riverine Forest	75-89.9	high	13.3333	1.10573	1988	5	Borneo
GP FS	Riverine Forest	75-89.9	mid	6.66667	0.611614	1988	6	Borneo
GP FS	Riverine Forest	75-89.9	mid	0	-0.996888	1988	7	Borneo
GP FS	Riverine Forest	75-89.9	mid	6.66667	0.611614	1988	8	Borneo
GP FS	Riverine Forest	75-89.9	mid	6.66667	0.611614	1988	9	Borneo
GP FS	Riverine Forest	75-89.9	mid	0	-0.996888	1988	10	Borneo
GP FS	Riverine Forest	75-89.9	mid	0	-0.996888	1988	11	Borneo
GP FS	Riverine Forest	75-89.9	mid	0	-0.996888	1988	12	Borneo
GP FS	Riverine Forest	15-29.9	mid	3.9801	-0.880791	1989	1	Borneo
GP FS	Riverine Forest	15-29.9	mid	5.47264	-0.158801	1989	2	Borneo
GP FS	Riverine Forest	15-29.9	mid	6.13599	0.109926	1989	3	Borneo
GP FS	Riverine Forest	15-29.9	mid	6.96517	0.412699	1989	4	Borneo
GP FS	Riverine Forest	15-29.9	mid	5.14096	-0.303682	1989	5	Borneo
GP FS	Riverine Forest	15-29.9	mid	7.13101	0.469455	1989	6	Borneo
GP FS	Riverine Forest	15-29.9	mid	4.49251	-0.611048	1989	7	Borneo
GP FS	Riverine Forest	15-29.9	mid	4	-0.869807	1989	8	Borneo
GP FS	Riverine Forest	15-29.9	low	2.5	-1.85219	1989	9	Borneo
GP FS	Riverine Forest	15-29.9	mid	4.17362	-0.775789	1989	10	Borneo
GP FS	Riverine Forest	15-29.9	mid	4.67446	-0.521288	1989	11	Borneo
GP FS	Riverine Forest	15-29.9	mid	8.01336	0.753207	1989	12	Borneo
GP FS	Riverine Forest	30-44.9	mid	2.99401	-0.664647	1989	1	Borneo
GP FS	Riverine Forest	30-44.9	mid	4.79042	0.0261964	1989	2	Borneo
GP FS	Riverine Forest	30-44.9	mid	4.19162	-0.176847	1989	3	Borneo
GP FS	Riverine Forest	30-44.9	low	1.79641	-1.32769	1989	4	Borneo
GP FS	Riverine Forest	30-44.9	low	1.1976	-1.7759	1989	5	Borneo
GP FS	Riverine Forest	30-44.9	mid	4.19162	-0.176847	1989	6	Borneo
GP FS	Riverine Forest	30-44.9	mid	3.01205	-0.656266	1989	7	Borneo
GP FS	Riverine Forest	30-44.9	mid	3.61446	-0.396057	1989	8	Borneo
GP FS	Riverine Forest	30-44.9	mid	5.42169	0.218669	1989	9	Borneo
GP FS	Riverine Forest	30-44.9	mid	5.42169	0.218669	1989	10	Borneo
GP FS	Riverine Forest	30-44.9	mid	4.21687	-0.167822	1989	11	Borneo
GP FS	Riverine Forest	30-44.9	mid	7.83133	0.81133	1989	12	Borneo
GP FS	Riverine Forest	45-59.9	mid	8.82353	0.65051	1989	1	Borneo
GP FS	Riverine Forest	45-59.9	mid	4.41176	-0.137646	1989	2	Borneo
GP FS	Riverine Forest	45-59.9	mid	2.94118	-0.556832	1989	3	Borneo
GP FS	Riverine Forest	45-59.9	mid	4.41176	-0.137646	1989	4	Borneo
GP FS	Riverine Forest	45-59.9	mid	4.41176	-0.137646	1989	5	Borneo
GP FS	Riverine Forest	45-59.9	mid	5.88235	0.180133	1989	6	Borneo
GP FS	Riverine Forest	45-59.9	mid	5.97015	0.19689	1989	7	Borneo
GP FS	Riverine Forest	45-59.9	mid	4.47761	-0.121658	1989	8	Borneo
GP FS	Riverine Forest	45-59.9	mid	8.95522	0.668115	1989	9	Borneo
GP FS	Riverine Forest	45-59.9	mid	7.46269	0.453389	1989	10	Borneo
GP FS	Riverine Forest	45-59.9	mid	5.97015	0.19689	1989	11	Borneo
GP FS	Riverine Forest	45-59.9	mid	4.47761	-0.121658	1989	12	Borneo
GP FS	Riverine Forest	60-74.9	mid	8	0.833519	1989	1	Borneo
GP FS	Riverine Forest	60-74.9	mid	0	-0.961896	1989	2	Borneo
GP FS	Riverine Forest	60-74.9	mid	0	-0.961896	1989	3	Borneo
GP FS	Riverine Forest	60-74.9	mid	0	-0.961896	1989	4	Borneo
GP FS	Riverine Forest	60-74.9	mid	0	-0.961896	1989	5	Borneo
GP FS	Riverine Forest	60-74.9	mid	4	0.353221	1989	6	Borneo
GP FS	Riverine Forest	60-74.9	mid	4	0.353221	1989	7	Borneo
GP FS	Riverine Forest	60-74.9	mid	4	0.353221	1989	8	Borneo
GP FS	Riverine Forest	60-74.9	mid	4	0.353221	1989	9	Borneo
GP FS	Riverine Forest	60-74.9	mid	4	0.353221	1989	10	Borneo
GP FS	Riverine Forest	60-74.9	mid	0	-0.961896	1989	11	Borneo
GP FS	Riverine Forest	60-74.9	mid	0	-0.961896	1989	12	Borneo
GP FS	Riverine Forest	75-89.9	mid	6.66667	0.611614	1989	1	Borneo
GP FS	Riverine Forest	75-89.9	mid	6.66667	0.611614	1989	2	Borneo
GP FS	Riverine Forest	75-89.9	mid	0	-0.996888	1989	3	Borneo
GP FS	Riverine Forest	75-89.9	mid	0	-0.996888	1989	4	Borneo
GP FS	Riverine Forest	75-89.9	mid	6.66667	0.611614	1989	5	Borneo
GP FS	Riverine Forest	75-89.9	high	13.3333	1.10573	1989	6	Borneo
GP FS	Riverine Forest	75-89.9	mid	6.66667	0.611614	1989	7	Borneo
GP FS	Riverine Forest	75-89.9	high	13.3333	1.10573	1989	8	Borneo
GP FS	Riverine Forest	75-89.9	high	13.3333	1.10573	1989	9	Borneo
GP FS	Riverine Forest	75-89.9	mid	6.66667	0.611614	1989	10	Borneo
GP FS	Riverine Forest	75-89.9	mid	6.66667	0.611614	1989	11	Borneo
GP FS	Riverine Forest	75-89.9	mid	6.66667	0.611614	1989	12	Borneo
GP FS	Riverine Forest	15-29.9	mid	6.04027	0.0727311	1990	1	Borneo
GP FS	Riverine Forest	15-29.9	mid	6.87919	0.382806	1990	2	Borneo
GP FS	Riverine Forest	15-29.9	mid	5.55556	-0.123741	1990	3	Borneo
GP FS	Riverine Forest	15-29.9	mid	5.78662	-0.0283331	1990	4	Borneo
GP FS	Riverine Forest	15-29.9	low	1.9802	-2.295	1990	5	Borneo
GP FS	Riverine Forest	15-29.9	low	1.78218	-2.48438	1990	6	Borneo
GP FS	Riverine Forest	15-29.9	mid	6.43154	0.2217	1990	7	Borneo
GP FS	Riverine Forest	15-29.9	mid	6.22407	0.143714	1990	8	Borneo
GP FS	Riverine Forest	15-29.9	mid	6.639	0.297538	1990	9	Borneo
GP FS	Riverine Forest	15-29.9	mid	5.80913	-0.0192127	1990	10	Borneo
GP FS	Riverine Forest	15-29.9	high	11.2266	1.59301	1990	11	Borneo
GP FS	Riverine Forest	15-29.9	high	15.3846	2.39926	1990	12	Borneo
GP FS	Riverine Forest	30-44.9	mid	6.62651	0.538505	1990	1	Borneo
GP FS	Riverine Forest	30-44.9	mid	7.83133	0.81133	1990	2	Borneo
GP FS	Riverine Forest	30-44.9	mid	5.42169	0.218669	1990	3	Borneo
GP FS	Riverine Forest	30-44.9	mid	6.04027	0.38973	1990	4	Borneo
GP FS	Riverine Forest	30-44.9	low	1.5748	-1.48126	1990	5	Borneo
GP FS	Riverine Forest	30-44.9	low	0.787402	-2.1602	1990	6	Borneo
GP FS	Riverine Forest	30-44.9	mid	5.69106	0.295101	1990	7	Borneo
GP FS	Riverine Forest	30-44.9	mid	6.50407	0.5084	1990	8	Borneo
GP FS	Riverine Forest	30-44.9	mid	6.50407	0.5084	1990	9	Borneo
GP FS	Riverine Forest	30-44.9	mid	8.13008	0.873213	1990	10	Borneo
GP FS	Riverine Forest	30-44.9	high	12.1951	1.55822	1990	11	Borneo
GP FS	Riverine Forest	30-44.9	high	14.6341	1.87371	1990	12	Borneo
GP FS	Riverine Forest	45-59.9	low	0	-2.36987	1990	1	Borneo
GP FS	Riverine Forest	45-59.9	low	0	-2.36987	1990	2	Borneo
GP FS	Riverine Forest	45-59.9	mid	4.54545	-0.105386	1990	3	Borneo
GP FS	Riverine Forest	45-59.9	mid	4.7619	-0.0547687	1990	4	Borneo
GP FS	Riverine Forest	45-59.9	low	0	-2.36987	1990	5	Borneo
GP FS	Riverine Forest	45-59.9	low	0	-2.36987	1990	6	Borneo
GP FS	Riverine Forest	45-59.9	mid	8.77193	0.643548	1990	7	Borneo
GP FS	Riverine Forest	45-59.9	mid	7.01754	0.381957	1990	8	Borneo
GP FS	Riverine Forest	45-59.9	mid	8.77193	0.643548	1990	9	Borneo
GP FS	Riverine Forest	45-59.9	mid	5.26316	0.0555039	1990	10	Borneo
GP FS	Riverine Forest	45-59.9	mid	7.01754	0.381957	1990	11	Borneo
GP FS	Riverine Forest	45-59.9	high	12.2807	1.04912	1990	12	Borneo
GP FS	Riverine Forest	60-74.9	mid	4	0.353221	1990	1	Borneo
GP FS	Riverine Forest	60-74.9	mid	0	-0.961896	1990	2	Borneo
GP FS	Riverine Forest	60-74.9	mid	0	-0.961896	1990	3	Borneo
GP FS	Riverine Forest	60-74.9	mid	0	-0.961896	1990	4	Borneo
GP FS	Riverine Forest	60-74.9	mid	0	-0.961896	1990	5	Borneo
GP FS	Riverine Forest	60-74.9	mid	0	-0.961896	1990	6	Borneo
GP FS	Riverine Forest	60-74.9	mid	0	-0.961896	1990	7	Borneo
GP FS	Riverine Forest	60-74.9	mid	0	-0.961896	1990	8	Borneo
GP FS	Riverine Forest	60-74.9	mid	5.55556	0.574561	1990	9	Borneo
GP FS	Riverine Forest	60-74.9	mid	0	-0.961896	1990	10	Borneo
GP FS	Riverine Forest	60-74.9	high	16.6667	1.38464	1990	11	Borneo
GP FS	Riverine Forest	60-74.9	high	16.6667	1.38464	1990	12	Borneo
GP FS	Riverine Forest	75-89.9	mid	6.66667	0.611614	1990	1	Borneo
GP FS	Riverine Forest	75-89.9	mid	0	-0.996888	1990	2	Borneo
GP FS	Riverine Forest	75-89.9	mid	0	-0.996888	1990	3	Borneo
GP FS	Riverine Forest	75-89.9	mid	0	-0.996888	1990	4	Borneo
GP FS	Riverine Forest	75-89.9	mid	0	-0.996888	1990	5	Borneo
GP FS	Riverine Forest	75-89.9	mid	0	-0.996888	1990	6	Borneo
GP FS	Riverine Forest	75-89.9	mid	8.33333	0.766954	1990	7	Borneo
GP FS	Riverine Forest	75-89.9	mid	0	-0.996888	1990	8	Borneo
GP FS	Riverine Forest	75-89.9	mid	8.33333	0.766954	1990	9	Borneo
GP FS	Riverine Forest	75-89.9	mid	0	-0.996888	1990	10	Borneo
GP FS	Riverine Forest	75-89.9	mid	8.33333	0.766954	1990	11	Borneo
GP FS	Riverine Forest	75-89.9	mid	8.33333	0.766954	1990	12	Borneo
GP FS	Riverine Forest	15-29.9	high	18.8053	2.92149	1991	1	Borneo
GP FS	Riverine Forest	15-29.9	high	14.1593	2.18517	1991	2	Borneo
GP FS	Riverine Forest	15-29.9	high	9.0708	1.05875	1991	3	Borneo
GP FS	Riverine Forest	15-29.9	low	1.99115	-2.2849	1991	4	Borneo
GP FS	Riverine Forest	15-29.9	mid	5.0885	-0.327315	1991	5	Borneo
GP FS	Riverine Forest	15-29.9	low	3.53982	-1.13573	1991	6	Borneo
GP FS	Riverine Forest	15-29.9	mid	6.19469	0.132491	1991	7	Borneo
GP FS	Riverine Forest	15-29.9	mid	5.53097	-0.134089	1991	8	Borneo
GP FS	Riverine Forest	15-29.9	mid	5.30973	-0.229008	1991	9	Borneo
GP FS	Riverine Forest	15-29.9	mid	6.13497	0.109533	1991	10	Borneo
GP FS	Riverine Forest	15-29.9	mid	6.79012	0.351493	1991	11	Borneo
GP FS	Riverine Forest	15-29.9	mid	5.55556	-0.123741	1991	12	Borneo
GP FS	Riverine Forest	30-44.9	high	24.5763	2.78925	1991	1	Borneo
GP FS	Riverine Forest	30-44.9	high	15.2542	1.94606	1991	2	Borneo
GP FS	Riverine Forest	30-44.9	high	11.0169	1.38425	1991	3	Borneo
GP FS	Riverine Forest	30-44.9	mid	2.54237	-0.887853	1991	4	Borneo
GP FS	Riverine Forest	30-44.9	mid	4.23729	-0.160556	1991	5	Borneo
GP FS	Riverine Forest	30-44.9	mid	3.38983	-0.488881	1991	6	Borneo
GP FS	Riverine Forest	30-44.9	mid	5.12821	0.131657	1991	7	Borneo
GP FS	Riverine Forest	30-44.9	mid	5.12821	0.131657	1991	8	Borneo
GP FS	Riverine Forest	30-44.9	mid	2.5641	-0.876478	1991	9	Borneo
GP FS	Riverine Forest	30-44.9	mid	3.44828	-0.46428	1991	10	Borneo
GP FS	Riverine Forest	30-44.9	mid	6.89655	0.603228	1991	11	Borneo
GP FS	Riverine Forest	30-44.9	mid	6.89655	0.603228	1991	12	Borneo
GP FS	Riverine Forest	45-59.9	high	29.0909	2.13036	1991	1	Borneo
GP FS	Riverine Forest	45-59.9	high	21.8182	1.76462	1991	2	Borneo
GP FS	Riverine Forest	45-59.9	high	12.7273	1.09284	1991	3	Borneo
GP FS	Riverine Forest	45-59.9	mid	7.27273	0.423377	1991	4	Borneo
GP FS	Riverine Forest	45-59.9	mid	5.45455	0.0952949	1991	5	Borneo
GP FS	Riverine Forest	45-59.9	mid	3.63636	-0.342079	1991	6	Borneo
GP FS	Riverine Forest	45-59.9	mid	3.63636	-0.342079	1991	7	Borneo
GP FS	Riverine Forest	45-59.9	mid	3.63636	-0.342079	1991	8	Borneo
GP FS	Riverine Forest	45-59.9	low	1.81818	-1.0002	1991	9	Borneo
GP FS	Riverine Forest	45-59.9	low	0	-2.36987	1991	10	Borneo
GP FS	Riverine Forest	45-59.9	low	0	-2.36987	1991	11	Borneo
GP FS	Riverine Forest	45-59.9	low	0	-2.36987	1991	12	Borneo
GP FS	Riverine Forest	60-74.9	high	27.7778	1.78333	1991	1	Borneo
GP FS	Riverine Forest	60-74.9	high	22.2222	1.60806	1991	2	Borneo
GP FS	Riverine Forest	60-74.9	high	22.2222	1.60806	1991	3	Borneo
GP FS	Riverine Forest	60-74.9	high	11.1111	1.07612	1991	4	Borneo
GP FS	Riverine Forest	60-74.9	high	11.1111	1.07612	1991	5	Borneo
GP FS	Riverine Forest	60-74.9	mid	0	-0.961896	1991	6	Borneo
GP FS	Riverine Forest	60-74.9	high	11.1111	1.07612	1991	7	Borneo
GP FS	Riverine Forest	60-74.9	mid	0	-0.961896	1991	8	Borneo
GP FS	Riverine Forest	60-74.9	mid	0	-0.961896	1991	9	Borneo
GP FS	Riverine Forest	60-74.9	mid	0	-0.961896	1991	10	Borneo
GP FS	Riverine Forest	60-74.9	mid	0	-0.961896	1991	11	Borneo
GP FS	Riverine Forest	60-74.9	mid	0	-0.961896	1991	12	Borneo
GP FS	Riverine Forest	75-89.9	high	45.4545	2.03431	1991	1	Borneo
GP FS	Riverine Forest	75-89.9	high	45.4545	2.03431	1991	2	Borneo
GP FS	Riverine Forest	75-89.9	high	36.3636	1.86233	1991	3	Borneo
GP FS	Riverine Forest	75-89.9	mid	9.09091	0.828583	1991	4	Borneo
GP FS	Riverine Forest	75-89.9	mid	9.09091	0.828583	1991	5	Borneo
GP FS	Riverine Forest	75-89.9	mid	0	-0.996888	1991	6	Borneo
GP FS	Riverine Forest	75-89.9	mid	0	-0.996888	1991	7	Borneo
GP FS	Riverine Forest	75-89.9	mid	0	-0.996888	1991	8	Borneo
GP FS	Riverine Forest	75-89.9	mid	0	-0.996888	1991	9	Borneo
GP FS	Riverine Forest	75-89.9		.		1991	10	Borneo
GP FS	Riverine Forest	75-89.9		.		1991	11	Borneo
GP FS	Riverine Forest	75-89.9		.		1991	12	Borneo
GP LG	Dryland Forest	90	mid	0	-0.535368	1985	6	Borneo
GP LG	Dryland Forest	90	mid	0	-0.535368	1985	7	Borneo
GP LG	Dryland Forest	90	mid	0	-0.535368	1985	8	Borneo
GP LG	Dryland Forest	90	mid	0	-0.535368	1985	9	Borneo
GP LG	Dryland Forest	90	mid	0	-0.535368	1985	10	Borneo
GP LG	Dryland Forest	90	mid	0	-0.535368	1985	11	Borneo
GP LG	Dryland Forest	90	mid	0	-0.535368	1985	12	Borneo
GP LG	Dryland Forest	15-29.9	mid	2.45902	-0.0786081	1985	6	Borneo
GP LG	Dryland Forest	15-29.9	mid	1.1236	-0.989567	1985	7	Borneo
GP LG	Dryland Forest	15-29.9	mid	1.1236	-0.989567	1985	8	Borneo
GP LG	Dryland Forest	15-29.9	mid	1.1236	-0.989567	1985	9	Borneo
GP LG	Dryland Forest	15-29.9	mid	1.1236	-0.989567	1985	10	Borneo
GP LG	Dryland Forest	15-29.9	mid	1.68539	-0.551304	1985	11	Borneo
GP LG	Dryland Forest	15-29.9	mid	2.24719	-0.196604	1985	12	Borneo
GP LG	Dryland Forest	30-44.9	mid	3.125	0.328247	1985	6	Borneo
GP LG	Dryland Forest	30-44.9	mid	1.96078	-0.14551	1985	7	Borneo
GP LG	Dryland Forest	30-44.9	low	0	-1.69624	1985	8	Borneo
GP LG	Dryland Forest	30-44.9	mid	1.96078	-0.14551	1985	9	Borneo
GP LG	Dryland Forest	30-44.9	low	0	-1.69624	1985	10	Borneo
GP LG	Dryland Forest	30-44.9	low	0	-1.69624	1985	11	Borneo
GP LG	Dryland Forest	30-44.9	low	0	-1.69624	1985	12	Borneo
GP LG	Dryland Forest	45-59.9	low	0	-1.38991	1985	6	Borneo
GP LG	Dryland Forest	45-59.9	low	0	-1.38991	1985	7	Borneo
GP LG	Dryland Forest	45-59.9	low	0	-1.38991	1985	8	Borneo
GP LG	Dryland Forest	45-59.9	low	0	-1.38991	1985	9	Borneo
GP LG	Dryland Forest	45-59.9	mid	5.88235	0.815794	1985	10	Borneo
GP LG	Dryland Forest	45-59.9	low	0	-1.38991	1985	11	Borneo
GP LG	Dryland Forest	45-59.9	mid	5.88235	0.815794	1985	12	Borneo
GP LG	Dryland Forest	60-74.9	mid	0	-0.920331	1985	6	Borneo
GP LG	Dryland Forest	60-74.9	mid	0	-0.920331	1985	7	Borneo
GP LG	Dryland Forest	60-74.9	mid	0	-0.920331	1985	8	Borneo
GP LG	Dryland Forest	60-74.9	mid	0	-0.920331	1985	9	Borneo
GP LG	Dryland Forest	60-74.9	mid	0	-0.920331	1985	10	Borneo
GP LG	Dryland Forest	60-74.9	mid	0	-0.920331	1985	11	Borneo
GP LG	Dryland Forest	60-74.9	mid	0	-0.920331	1985	12	Borneo
GP LG	Dryland Forest	75-89.9	mid	0	-0.508999	1985	6	Borneo
GP LG	Dryland Forest	75-89.9	mid	0	-0.508999	1985	7	Borneo
GP LG	Dryland Forest	75-89.9	mid	0	-0.508999	1985	8	Borneo
GP LG	Dryland Forest	75-89.9	mid	0	-0.508999	1985	9	Borneo
GP LG	Dryland Forest	75-89.9	mid	0	-0.508999	1985	10	Borneo
GP LG	Dryland Forest	75-89.9	mid	0	-0.508999	1985	11	Borneo
GP LG	Dryland Forest	75-89.9	mid	0	-0.508999	1985	12	Borneo
GP LG	Dryland Forest	90	mid	0	-0.535368	1986	1	Borneo
GP LG	Dryland Forest	90	mid	0	-0.535368	1986	2	Borneo
GP LG	Dryland Forest	90	high	6.66667	1.26589	1986	3	Borneo
GP LG	Dryland Forest	90	high	6.66667	1.26589	1986	4	Borneo
GP LG	Dryland Forest	90	mid	0	-0.535368	1986	5	Borneo
GP LG	Dryland Forest	90	mid	0	-0.535368	1986	6	Borneo
GP LG	Dryland Forest	90	mid	0	-0.535368	1986	7	Borneo
GP LG	Dryland Forest	90	mid	0	-0.535368	1986	8	Borneo
GP LG	Dryland Forest	90	mid	0	-0.535368	1986	9	Borneo
GP LG	Dryland Forest	90	mid	0	-0.535368	1986	10	Borneo
GP LG	Dryland Forest	90	high	5.88235	1.17045	1986	11	Borneo
GP LG	Dryland Forest	90	high	11.7647	1.71671	1986	12	Borneo
GP LG	Dryland Forest	15-29.9	low	0.990099	-1.1108	1986	1	Borneo
GP LG	Dryland Forest	15-29.9	low	0.765306	-1.3346	1986	2	Borneo
GP LG	Dryland Forest	15-29.9	mid	1.33333	-0.813701	1986	3	Borneo
GP LG	Dryland Forest	15-29.9	low	1.11111	-1.00058	1986	4	Borneo
GP LG	Dryland Forest	15-29.9	mid	2	-0.344446	1986	5	Borneo
GP LG	Dryland Forest	15-29.9	mid	2.9661	0.176824	1986	6	Borneo
GP LG	Dryland Forest	15-29.9	mid	1.48305	-0.697579	1986	7	Borneo
GP LG	Dryland Forest	15-29.9	low	0.423729	-1.73613	1986	8	Borneo
GP LG	Dryland Forest	15-29.9	mid	2.75424	0.0743174	1986	9	Borneo
GP LG	Dryland Forest	15-29.9	mid	2.9661	0.176824	1986	10	Borneo
GP LG	Dryland Forest	15-29.9	mid	4.87288	0.909817	1986	11	Borneo
GP LG	Dryland Forest	15-29.9	mid	4.44915	0.769991	1986	12	Borneo
GP LG	Dryland Forest	30-44.9	low	0	-1.69624	1986	1	Borneo
GP LG	Dryland Forest	30-44.9	low	0.487805	-1.12864	1986	2	Borneo
GP LG	Dryland Forest	30-44.9	mid	1.63265	-0.313322	1986	3	Borneo
GP LG	Dryland Forest	30-44.9	low	0.408163	-1.20724	1986	4	Borneo
GP LG	Dryland Forest	30-44.9	mid	1.22449	-0.553999	1986	5	Borneo
GP LG	Dryland Forest	30-44.9	mid	1.4652	-0.407211	1986	6	Borneo
GP LG	Dryland Forest	30-44.9	mid	1.0989	-0.637023	1986	7	Borneo
GP LG	Dryland Forest	30-44.9	mid	0.732601	-0.911024	1986	8	Borneo
GP LG	Dryland Forest	30-44.9	mid	1.8315	-0.209295	1986	9	Borneo
GP LG	Dryland Forest	30-44.9	mid	3.2967	0.386511	1986	10	Borneo
GP LG	Dryland Forest	30-44.9	mid	5.49451	0.976698	1986	11	Borneo
GP LG	Dryland Forest	30-44.9	high	5.86081	1.05509	1986	12	Borneo
GP LG	Dryland Forest	45-59.9	mid	1.92308	-0.163386	1986	1	Borneo
GP LG	Dryland Forest	45-59.9	mid	5.26316	0.707992	1986	2	Borneo
GP LG	Dryland Forest	45-59.9	mid	1.08696	-0.548655	1986	3	Borneo
GP LG	Dryland Forest	45-59.9	mid	1.08696	-0.548655	1986	4	Borneo
GP LG	Dryland Forest	45-59.9	mid	1.08696	-0.548655	1986	5	Borneo
GP LG	Dryland Forest	45-59.9	mid	2.10526	-0.0942501	1986	6	Borneo
GP LG	Dryland Forest	45-59.9	mid	2.10526	-0.0942501	1986	7	Borneo
GP LG	Dryland Forest	45-59.9	mid	2.10526	-0.0942501	1986	8	Borneo
GP LG	Dryland Forest	45-59.9	mid	2.10526	-0.0942501	1986	9	Borneo
GP LG	Dryland Forest	45-59.9	mid	3.15789	0.23954	1986	10	Borneo
GP LG	Dryland Forest	45-59.9	mid	6.31579	0.88563	1986	11	Borneo
GP LG	Dryland Forest	45-59.9	high	10.5263	1.40545	1986	12	Borneo
GP LG	Dryland Forest	60-74.9	mid	0	-0.920331	1986	1	Borneo
GP LG	Dryland Forest	60-74.9	mid	0	-0.920331	1986	2	Borneo
GP LG	Dryland Forest	60-74.9	mid	0	-0.920331	1986	3	Borneo
GP LG	Dryland Forest	60-74.9	mid	0	-0.920331	1986	4	Borneo
GP LG	Dryland Forest	60-74.9	mid	1.96078	0.0497438	1986	5	Borneo
GP LG	Dryland Forest	60-74.9	mid	0	-0.920331	1986	6	Borneo
GP LG	Dryland Forest	60-74.9	mid	0	-0.920331	1986	7	Borneo
GP LG	Dryland Forest	60-74.9	mid	0	-0.920331	1986	8	Borneo
GP LG	Dryland Forest	60-74.9	high	8.77193	1.11688	1986	9	Borneo
GP LG	Dryland Forest	60-74.9	mid	5.26316	0.719334	1986	10	Borneo
GP LG	Dryland Forest	60-74.9	high	8.77193	1.11688	1986	11	Borneo
GP LG	Dryland Forest	60-74.9	high	8.77193	1.11688	1986	12	Borneo
GP LG	Dryland Forest	75-89.9	mid	0	-0.508999	1986	1	Borneo
GP LG	Dryland Forest	75-89.9	mid	0	-0.508999	1986	2	Borneo
GP LG	Dryland Forest	75-89.9	mid	0	-0.508999	1986	3	Borneo
GP LG	Dryland Forest	75-89.9	mid	0	-0.508999	1986	4	Borneo
GP LG	Dryland Forest	75-89.9	mid	0	-0.508999	1986	5	Borneo
GP LG	Dryland Forest	75-89.9	mid	0	-0.508999	1986	6	Borneo
GP LG	Dryland Forest	75-89.9	mid	0	-0.508999	1986	7	Borneo
GP LG	Dryland Forest	75-89.9	mid	0	-0.508999	1986	8	Borneo
GP LG	Dryland Forest	75-89.9	mid	0	-0.508999	1986	9	Borneo
GP LG	Dryland Forest	75-89.9	mid	0	-0.508999	1986	10	Borneo
GP LG	Dryland Forest	75-89.9	high	10	1.44791	1986	11	Borneo
GP LG	Dryland Forest	75-89.9	high	15	1.7537	1986	12	Borneo
GP LG	Dryland Forest	90	high	23.5294	2.29434	1987	1	Borneo
GP LG	Dryland Forest	90	high	29.4118	2.48443	1987	2	Borneo
GP LG	Dryland Forest	90	high	47.0588	2.88909	1987	3	Borneo
GP LG	Dryland Forest	90	high	11.7647	1.71671	1987	4	Borneo
GP LG	Dryland Forest	90	high	5.88235	1.17045	1987	5	Borneo
GP LG	Dryland Forest	90	mid	0	-0.535368	1987	6	Borneo
GP LG	Dryland Forest	90	mid	0	-0.535368	1987	7	Borneo
GP LG	Dryland Forest	90	mid	0	-0.535368	1987	8	Borneo
GP LG	Dryland Forest	90	mid	0	-0.535368	1987	9	Borneo
GP LG	Dryland Forest	90	mid	0	-0.535368	1987	10	Borneo
GP LG	Dryland Forest	90	mid	0	-0.535368	1987	11	Borneo
GP LG	Dryland Forest	90	mid	0	-0.535368	1987	12	Borneo
GP LG	Dryland Forest	15-29.9	high	6.99153	1.48498	1987	1	Borneo
GP LG	Dryland Forest	15-29.9	high	7.41525	1.58145	1987	2	Borneo
GP LG	Dryland Forest	15-29.9	mid	5.08475	0.975989	1987	3	Borneo
GP LG	Dryland Forest	15-29.9	mid	3.60169	0.454367	1987	4	Borneo
GP LG	Dryland Forest	15-29.9	mid	4.44915	0.769991	1987	5	Borneo
GP LG	Dryland Forest	15-29.9	mid	4.87288	0.909817	1987	6	Borneo
GP LG	Dryland Forest	15-29.9	mid	3.17797	0.273995	1987	7	Borneo
GP LG	Dryland Forest	15-29.9	mid	3.60169	0.454367	1987	8	Borneo
GP LG	Dryland Forest	15-29.9	mid	4.66102	0.841212	1987	9	Borneo
GP LG	Dryland Forest	15-29.9	high	5.29661	1.0399	1987	10	Borneo
GP LG	Dryland Forest	15-29.9	high	5.50847	1.10169	1987	11	Borneo
GP LG	Dryland Forest	15-29.9	high	5.29661	1.0399	1987	12	Borneo
GP LG	Dryland Forest	30-44.9	high	11.3971	1.90032	1987	1	Borneo
GP LG	Dryland Forest	30-44.9	high	13.6029	2.13428	1987	2	Borneo
GP LG	Dryland Forest	30-44.9	high	11.3971	1.90032	1987	3	Borneo
GP LG	Dryland Forest	30-44.9	mid	5.51471	0.981135	1987	4	Borneo
GP LG	Dryland Forest	30-44.9	mid	2.57353	0.123219	1987	5	Borneo
GP LG	Dryland Forest	30-44.9	mid	3.30882	0.390535	1987	6	Borneo
GP LG	Dryland Forest	30-44.9	mid	5.14706	0.898147	1987	7	Borneo
GP LG	Dryland Forest	30-44.9	mid	3.67647	0.507511	1987	8	Borneo
GP LG	Dryland Forest	30-44.9	mid	4.04412	0.61563	1987	9	Borneo
GP LG	Dryland Forest	30-44.9	mid	2.94118	0.26312	1987	10	Borneo
GP LG	Dryland Forest	30-44.9	mid	2.20588	-0.0318848	1987	11	Borneo
GP LG	Dryland Forest	30-44.9	mid	3.30882	0.390535	1987	12	Borneo
GP LG	Dryland Forest	45-59.9	high	25.2632	2.34714	1987	1	Borneo
GP LG	Dryland Forest	45-59.9	high	26.3158	2.39207	1987	2	Borneo
GP LG	Dryland Forest	45-59.9	high	28.4211	2.47697	1987	3	Borneo
GP LG	Dryland Forest	45-59.9	mid	4.21053	0.497589	1987	4	Borneo
GP LG	Dryland Forest	45-59.9	mid	1.05263	-0.567619	1987	5	Borneo
GP LG	Dryland Forest	45-59.9	mid	2.10526	-0.0942501	1987	6	Borneo
GP LG	Dryland Forest	45-59.9	mid	2.10526	-0.0942501	1987	7	Borneo
GP LG	Dryland Forest	45-59.9	mid	2.10526	-0.0942501	1987	8	Borneo
GP LG	Dryland Forest	45-59.9	mid	4.21053	0.497589	1987	9	Borneo
GP LG	Dryland Forest	45-59.9	mid	3.15789	0.23954	1987	10	Borneo
GP LG	Dryland Forest	45-59.9	mid	3.15789	0.23954	1987	11	Borneo
GP LG	Dryland Forest	45-59.9	mid	4.21053	0.497589	1987	12	Borneo
GP LG	Dryland Forest	60-74.9	high	24.5614	1.97624	1987	1	Borneo
GP LG	Dryland Forest	60-74.9	high	35.0877	2.28445	1987	2	Borneo
GP LG	Dryland Forest	60-74.9	high	42.1053	2.44325	1987	3	Borneo
GP LG	Dryland Forest	60-74.9	high	12.5	1.4057	1987	4	Borneo
GP LG	Dryland Forest	60-74.9	mid	1.78571	-0.00472735	1987	5	Borneo
GP LG	Dryland Forest	60-74.9	mid	0	-0.920331	1987	6	Borneo
GP LG	Dryland Forest	60-74.9	mid	0	-0.920331	1987	7	Borneo
GP LG	Dryland Forest	60-74.9	mid	0	-0.920331	1987	8	Borneo
GP LG	Dryland Forest	60-74.9	mid	1.78571	-0.00472735	1987	9	Borneo
GP LG	Dryland Forest	60-74.9	mid	1.78571	-0.00472735	1987	10	Borneo
GP LG	Dryland Forest	60-74.9	mid	0	-0.920331	1987	11	Borneo
GP LG	Dryland Forest	60-74.9	mid	3.57143	0.437943	1987	12	Borneo
GP LG	Dryland Forest	75-89.9	high	45	2.61554	1987	1	Borneo
GP LG	Dryland Forest	75-89.9	high	60	2.84586	1987	2	Borneo
GP LG	Dryland Forest	75-89.9	high	50	2.69974	1987	3	Borneo
GP LG	Dryland Forest	75-89.9	high	25	2.14992	1987	4	Borneo
GP LG	Dryland Forest	75-89.9	mid	0	-0.508999	1987	5	Borneo
GP LG	Dryland Forest	75-89.9	mid	0	-0.508999	1987	6	Borneo
GP LG	Dryland Forest	75-89.9	mid	0	-0.508999	1987	7	Borneo
GP LG	Dryland Forest	75-89.9	mid	5	0.953247	1987	8	Borneo
GP LG	Dryland Forest	75-89.9	mid	0	-0.508999	1987	9	Borneo
GP LG	Dryland Forest	75-89.9	mid	0	-0.508999	1987	10	Borneo
GP LG	Dryland Forest	75-89.9	mid	0	-0.508999	1987	11	Borneo
GP LG	Dryland Forest	75-89.9	mid	0	-0.508999	1987	12	Borneo
GP LG	Dryland Forest	90	mid	0	-0.535368	1988	1	Borneo
GP LG	Dryland Forest	90	mid	0	-0.535368	1988	2	Borneo
GP LG	Dryland Forest	90	mid	0	-0.535368	1988	3	Borneo
GP LG	Dryland Forest	90	mid	0	-0.535368	1988	4	Borneo
GP LG	Dryland Forest	90	mid	0	-0.535368	1988	5	Borneo
GP LG	Dryland Forest	90	mid	0	-0.535368	1988	6	Borneo
GP LG	Dryland Forest	90	mid	0	-0.535368	1988	7	Borneo
GP LG	Dryland Forest	90	mid	0	-0.535368	1988	8	Borneo
GP LG	Dryland Forest	90	mid	0	-0.535368	1988	9	Borneo
GP LG	Dryland Forest	90	mid	0	-0.535368	1988	10	Borneo
GP LG	Dryland Forest	90	high	5.88235	1.17045	1988	11	Borneo
GP LG	Dryland Forest	90	mid	0	-0.535368	1988	12	Borneo
GP LG	Dryland Forest	15-29.9	mid	3.38983	0.366358	1988	1	Borneo
GP LG	Dryland Forest	15-29.9	mid	3.81356	0.538414	1988	2	Borneo
GP LG	Dryland Forest	15-29.9	mid	2.54237	-0.0341453	1988	3	Borneo
GP LG	Dryland Forest	15-29.9	mid	3.17797	0.273995	1988	4	Borneo
GP LG	Dryland Forest	15-29.9	mid	2.33051	-0.149299	1988	5	Borneo
GP LG	Dryland Forest	15-29.9	mid	2.11864	-0.272024	1988	6	Borneo
GP LG	Dryland Forest	15-29.9	low	1.05932	-1.04695	1988	7	Borneo
GP LG	Dryland Forest	15-29.9	low	0.847458	-1.24967	1988	8	Borneo
GP LG	Dryland Forest	15-29.9	low	0.211864	-2.03698	1988	9	Borneo
GP LG	Dryland Forest	15-29.9	low	0.847458	-1.24967	1988	10	Borneo
GP LG	Dryland Forest	15-29.9	mid	1.69492	-0.544695	1988	11	Borneo
GP LG	Dryland Forest	15-29.9	mid	1.69492	-0.544695	1988	12	Borneo
GP LG	Dryland Forest	30-44.9	mid	1.83824	-0.205901	1988	1	Borneo
GP LG	Dryland Forest	30-44.9	mid	3.67647	0.507511	1988	2	Borneo
GP LG	Dryland Forest	30-44.9	mid	2.20588	-0.0318848	1988	3	Borneo
GP LG	Dryland Forest	30-44.9	mid	3.67647	0.507511	1988	4	Borneo
GP LG	Dryland Forest	30-44.9	mid	2.57353	0.123219	1988	5	Borneo
GP LG	Dryland Forest	30-44.9	mid	2.94118	0.26312	1988	6	Borneo
GP LG	Dryland Forest	30-44.9	mid	1.10294	-0.634275	1988	7	Borneo
GP LG	Dryland Forest	30-44.9	mid	1.84502	-0.202491	1988	8	Borneo
GP LG	Dryland Forest	30-44.9	low	0.369004	-1.24753	1988	9	Borneo
GP LG	Dryland Forest	30-44.9	low	0	-1.69624	1988	10	Borneo
GP LG	Dryland Forest	30-44.9	mid	1.10701	-0.631513	1988	11	Borneo
GP LG	Dryland Forest	30-44.9	low	0.369004	-1.24753	1988	12	Borneo
GP LG	Dryland Forest	45-59.9	mid	6.31579	0.88563	1988	1	Borneo
GP LG	Dryland Forest	45-59.9	mid	3.15789	0.23954	1988	2	Borneo
GP LG	Dryland Forest	45-59.9	mid	2.10526	-0.0942501	1988	3	Borneo
GP LG	Dryland Forest	45-59.9	mid	2.10526	-0.0942501	1988	4	Borneo
GP LG	Dryland Forest	45-59.9	mid	1.05263	-0.567619	1988	5	Borneo
GP LG	Dryland Forest	45-59.9	mid	3.15789	0.23954	1988	6	Borneo
GP LG	Dryland Forest	45-59.9	mid	2.10526	-0.0942501	1988	7	Borneo
GP LG	Dryland Forest	45-59.9	mid	2.10526	-0.0942501	1988	8	Borneo
GP LG	Dryland Forest	45-59.9	mid	1.05263	-0.567619	1988	9	Borneo
GP LG	Dryland Forest	45-59.9	mid	1.05263	-0.567619	1988	10	Borneo
GP LG	Dryland Forest	45-59.9	mid	1.05263	-0.567619	1988	11	Borneo
GP LG	Dryland Forest	45-59.9	mid	3.15789	0.23954	1988	12	Borneo
GP LG	Dryland Forest	60-74.9	mid	3.57143	0.437943	1988	1	Borneo
GP LG	Dryland Forest	60-74.9	mid	5.35714	0.732645	1988	2	Borneo
GP LG	Dryland Forest	60-74.9	mid	1.78571	-0.00472735	1988	3	Borneo
GP LG	Dryland Forest	60-74.9	mid	3.57143	0.437943	1988	4	Borneo
GP LG	Dryland Forest	60-74.9	mid	3.57143	0.437943	1988	5	Borneo
GP LG	Dryland Forest	60-74.9	mid	0	-0.920331	1988	6	Borneo
GP LG	Dryland Forest	60-74.9	mid	3.57143	0.437943	1988	7	Borneo
GP LG	Dryland Forest	60-74.9	mid	1.78571	-0.00472735	1988	8	Borneo
GP LG	Dryland Forest	60-74.9	mid	1.78571	-0.00472735	1988	9	Borneo
GP LG	Dryland Forest	60-74.9	mid	1.78571	-0.00472735	1988	10	Borneo
GP LG	Dryland Forest	60-74.9	mid	0	-0.920331	1988	11	Borneo
GP LG	Dryland Forest	60-74.9	mid	3.57143	0.437943	1988	12	Borneo
GP LG	Dryland Forest	75-89.9	mid	0	-0.508999	1988	1	Borneo
GP LG	Dryland Forest	75-89.9	mid	5	0.953247	1988	2	Borneo
GP LG	Dryland Forest	75-89.9	mid	0	-0.508999	1988	3	Borneo
GP LG	Dryland Forest	75-89.9	mid	0	-0.508999	1988	4	Borneo
GP LG	Dryland Forest	75-89.9	mid	0	-0.508999	1988	5	Borneo
GP LG	Dryland Forest	75-89.9	mid	0	-0.508999	1988	6	Borneo
GP LG	Dryland Forest	75-89.9	mid	5	0.953247	1988	7	Borneo
GP LG	Dryland Forest	75-89.9	mid	0	-0.508999	1988	8	Borneo
GP LG	Dryland Forest	75-89.9	mid	0	-0.508999	1988	9	Borneo
GP LG	Dryland Forest	75-89.9	mid	0	-0.508999	1988	10	Borneo
GP LG	Dryland Forest	75-89.9	mid	0	-0.508999	1988	11	Borneo
GP LG	Dryland Forest	75-89.9	mid	0	-0.508999	1988	12	Borneo
GP LG	Dryland Forest	90	mid	0	-0.535368	1989	1	Borneo
GP LG	Dryland Forest	90	mid	0	-0.535368	1989	2	Borneo
GP LG	Dryland Forest	90	mid	0	-0.535368	1989	3	Borneo
GP LG	Dryland Forest	90	mid	0	-0.535368	1989	4	Borneo
GP LG	Dryland Forest	90	mid	0	-0.535368	1989	5	Borneo
GP LG	Dryland Forest	90	mid	0	-0.535368	1989	6	Borneo
GP LG	Dryland Forest	90	mid	0	-0.535368	1989	7	Borneo
GP LG	Dryland Forest	90	mid	0	-0.535368	1989	8	Borneo
GP LG	Dryland Forest	90	mid	0	-0.535368	1989	9	Borneo
GP LG	Dryland Forest	90	mid	0	-0.535368	1989	10	Borneo
GP LG	Dryland Forest	90	mid	0	-0.535368	1989	11	Borneo
GP LG	Dryland Forest	90	mid	0	-0.535368	1989	12	Borneo
GP LG	Dryland Forest	15-29.9	low	0.851064	-1.24603	1989	1	Borneo
GP LG	Dryland Forest	15-29.9	mid	2.12766	-0.266634	1989	2	Borneo
GP LG	Dryland Forest	15-29.9	mid	1.70213	-0.539704	1989	3	Borneo
GP LG	Dryland Forest	15-29.9	mid	2.55319	-0.0284515	1989	4	Borneo
GP LG	Dryland Forest	15-29.9	mid	1.91489	-0.398182	1989	5	Borneo
GP LG	Dryland Forest	15-29.9	mid	1.91489	-0.398182	1989	6	Borneo
GP LG	Dryland Forest	15-29.9	mid	3.40426	0.372484	1989	7	Borneo
GP LG	Dryland Forest	15-29.9	mid	2.34542	-0.14096	1989	8	Borneo
GP LG	Dryland Forest	15-29.9	low	0.852878	-1.2442	1989	9	Borneo
GP LG	Dryland Forest	15-29.9	low	1.0661	-1.04082	1989	10	Borneo
GP LG	Dryland Forest	15-29.9	mid	1.27932	-0.857434	1989	11	Borneo
GP LG	Dryland Forest	15-29.9	low	1.0661	-1.04082	1989	12	Borneo
GP LG	Dryland Forest	30-44.9	mid	1.47601	-0.400958	1989	1	Borneo
GP LG	Dryland Forest	30-44.9	mid	1.47601	-0.400958	1989	2	Borneo
GP LG	Dryland Forest	30-44.9	mid	1.10701	-0.631513	1989	3	Borneo
GP LG	Dryland Forest	30-44.9	mid	2.21402	-0.028262	1989	4	Borneo
GP LG	Dryland Forest	30-44.9	mid	0.738007	-0.906573	1989	5	Borneo
GP LG	Dryland Forest	30-44.9	mid	1.10701	-0.631513	1989	6	Borneo
GP LG	Dryland Forest	30-44.9	mid	1.10701	-0.631513	1989	7	Borneo
GP LG	Dryland Forest	30-44.9	mid	2.58303	0.12701	1989	8	Borneo
GP LG	Dryland Forest	30-44.9	mid	2.21402	-0.028262	1989	9	Borneo
GP LG	Dryland Forest	30-44.9	mid	2.58303	0.12701	1989	10	Borneo
GP LG	Dryland Forest	30-44.9	mid	1.47601	-0.400958	1989	11	Borneo
GP LG	Dryland Forest	30-44.9	mid	1.84502	-0.202491	1989	12	Borneo
GP LG	Dryland Forest	45-59.9	mid	1.05263	-0.567619	1989	1	Borneo
GP LG	Dryland Forest	45-59.9	mid	1.05263	-0.567619	1989	2	Borneo
GP LG	Dryland Forest	45-59.9	low	0	-1.38991	1989	3	Borneo
GP LG	Dryland Forest	45-59.9	mid	1.06383	-0.561397	1989	4	Borneo
GP LG	Dryland Forest	45-59.9	mid	1.06383	-0.561397	1989	5	Borneo
GP LG	Dryland Forest	45-59.9	low	0	-1.38991	1989	6	Borneo
GP LG	Dryland Forest	45-59.9	low	0	-1.38991	1989	7	Borneo
GP LG	Dryland Forest	45-59.9	mid	2.12766	-0.0860325	1989	8	Borneo
GP LG	Dryland Forest	45-59.9	mid	3.19149	0.248742	1989	9	Borneo
GP LG	Dryland Forest	45-59.9	mid	3.19149	0.248742	1989	10	Borneo
GP LG	Dryland Forest	45-59.9	mid	1.06383	-0.561397	1989	11	Borneo
GP LG	Dryland Forest	45-59.9	mid	2.12766	-0.0860325	1989	12	Borneo
GP LG	Dryland Forest	60-74.9	mid	3.57143	0.437943	1989	1	Borneo
GP LG	Dryland Forest	60-74.9	mid	3.57143	0.437943	1989	2	Borneo
GP LG	Dryland Forest	60-74.9	mid	1.78571	-0.00472735	1989	3	Borneo
GP LG	Dryland Forest	60-74.9	mid	0	-0.920331	1989	4	Borneo
GP LG	Dryland Forest	60-74.9	mid	1.78571	-0.00472735	1989	5	Borneo
GP LG	Dryland Forest	60-74.9	mid	0	-0.920331	1989	6	Borneo
GP LG	Dryland Forest	60-74.9	mid	1.78571	-0.00472735	1989	7	Borneo
GP LG	Dryland Forest	60-74.9	mid	3.57143	0.437943	1989	8	Borneo
GP LG	Dryland Forest	60-74.9	mid	1.78571	-0.00472735	1989	9	Borneo
GP LG	Dryland Forest	60-74.9	mid	1.85185	0.0162427	1989	10	Borneo
GP LG	Dryland Forest	60-74.9	mid	3.7037	0.463436	1989	11	Borneo
GP LG	Dryland Forest	60-74.9	mid	0	-0.920331	1989	12	Borneo
GP LG	Dryland Forest	75-89.9	mid	0	-0.508999	1989	1	Borneo
GP LG	Dryland Forest	75-89.9	mid	0	-0.508999	1989	2	Borneo
GP LG	Dryland Forest	75-89.9	mid	0	-0.508999	1989	3	Borneo
GP LG	Dryland Forest	75-89.9	mid	0	-0.508999	1989	4	Borneo
GP LG	Dryland Forest	75-89.9	mid	0	-0.508999	1989	5	Borneo
GP LG	Dryland Forest	75-89.9	mid	0	-0.508999	1989	6	Borneo
GP LG	Dryland Forest	75-89.9	mid	5	0.953247	1989	7	Borneo
GP LG	Dryland Forest	75-89.9	mid	0	-0.508999	1989	8	Borneo
GP LG	Dryland Forest	75-89.9	mid	0	-0.508999	1989	9	Borneo
GP LG	Dryland Forest	75-89.9	mid	0	-0.508999	1989	10	Borneo
GP LG	Dryland Forest	75-89.9	mid	0	-0.508999	1989	11	Borneo
GP LG	Dryland Forest	75-89.9	mid	0	-0.508999	1989	12	Borneo
GP LG	Dryland Forest	90	mid	0	-0.535368	1990	1	Borneo
GP LG	Dryland Forest	90	mid	0	-0.535368	1990	2	Borneo
GP LG	Dryland Forest	90	mid	0	-0.535368	1990	3	Borneo
GP LG	Dryland Forest	90	mid	0	-0.535368	1990	4	Borneo
GP LG	Dryland Forest	90	mid	0	-0.535368	1990	5	Borneo
GP LG	Dryland Forest	90	mid	0	-0.535368	1990	6	Borneo
GP LG	Dryland Forest	90	mid	0	-0.535368	1990	7	Borneo
GP LG	Dryland Forest	90	mid	0	-0.535368	1990	8	Borneo
GP LG	Dryland Forest	90	mid	0	-0.535368	1990	9	Borneo
GP LG	Dryland Forest	90	high	13.3333	1.81921	1990	10	Borneo
GP LG	Dryland Forest	90	high	6.66667	1.26589	1990	11	Borneo
GP LG	Dryland Forest	90	high	13.3333	1.81921	1990	12	Borneo
GP LG	Dryland Forest	15-29.9	low	0.854701	-1.24236	1990	1	Borneo
GP LG	Dryland Forest	15-29.9	mid	1.7094	-0.534685	1990	2	Borneo
GP LG	Dryland Forest	15-29.9	mid	1.49573	-0.688071	1990	3	Borneo
GP LG	Dryland Forest	15-29.9	low	0.641026	-1.47091	1990	4	Borneo
GP LG	Dryland Forest	15-29.9	mid	1.81406	-0.463917	1990	5	Borneo
GP LG	Dryland Forest	15-29.9	low	0.907029	-1.19041	1990	6	Borneo
GP LG	Dryland Forest	15-29.9	mid	2.41935	-0.100141	1990	7	Borneo
GP LG	Dryland Forest	15-29.9	mid	2.41935	-0.100141	1990	8	Borneo
GP LG	Dryland Forest	15-29.9	mid	3.76344	0.518871	1990	9	Borneo
GP LG	Dryland Forest	15-29.9	high	6.45161	1.35437	1990	10	Borneo
GP LG	Dryland Forest	15-29.9	mid	4.56989	0.810912	1990	11	Borneo
GP LG	Dryland Forest	15-29.9	high	9.94624	2.07243	1990	12	Borneo
GP LG	Dryland Forest	30-44.9	mid	2.24719	-0.0135938	1990	1	Borneo
GP LG	Dryland Forest	30-44.9	mid	3.37079	0.410933	1990	2	Borneo
GP LG	Dryland Forest	30-44.9	mid	1.87266	-0.188678	1990	3	Borneo
GP LG	Dryland Forest	30-44.9	mid	0.754717	-0.892903	1990	4	Borneo
GP LG	Dryland Forest	30-44.9	mid	2.02429	-0.11519	1990	5	Borneo
GP LG	Dryland Forest	30-44.9	mid	2.02429	-0.11519	1990	6	Borneo
GP LG	Dryland Forest	30-44.9	mid	3.6036	0.485075	1990	7	Borneo
GP LG	Dryland Forest	30-44.9	mid	3.15315	0.337965	1990	8	Borneo
GP LG	Dryland Forest	30-44.9	mid	2.7027	0.173949	1990	9	Borneo
GP LG	Dryland Forest	30-44.9	high	7.20721	1.31108	1990	10	Borneo
GP LG	Dryland Forest	30-44.9	mid	2.25225	-0.0113688	1990	11	Borneo
GP LG	Dryland Forest	30-44.9	high	7.20721	1.31108	1990	12	Borneo
GP LG	Dryland Forest	45-59.9	mid	2.12766	-0.0860325	1990	1	Borneo
GP LG	Dryland Forest	45-59.9	low	0	-1.38991	1990	2	Borneo
GP LG	Dryland Forest	45-59.9	mid	1.06383	-0.561397	1990	3	Borneo
GP LG	Dryland Forest	45-59.9	mid	1.06383	-0.561397	1990	4	Borneo
GP LG	Dryland Forest	45-59.9	low	0	-1.38991	1990	5	Borneo
GP LG	Dryland Forest	45-59.9	low	0	-1.38991	1990	6	Borneo
GP LG	Dryland Forest	45-59.9	mid	5.47945	0.746814	1990	7	Borneo
GP LG	Dryland Forest	45-59.9	mid	5.47945	0.746814	1990	8	Borneo
GP LG	Dryland Forest	45-59.9	mid	5.47945	0.746814	1990	9	Borneo
GP LG	Dryland Forest	45-59.9	high	8.21918	1.15006	1990	10	Borneo
GP LG	Dryland Forest	45-59.9	mid	2.73973	0.118337	1990	11	Borneo
GP LG	Dryland Forest	45-59.9	high	10.9589	1.44758	1990	12	Borneo
GP LG	Dryland Forest	60-74.9	mid	1.88679	0.0271258	1990	1	Borneo
GP LG	Dryland Forest	60-74.9	mid	3.77358	0.476615	1990	2	Borneo
GP LG	Dryland Forest	60-74.9	mid	0	-0.920331	1990	3	Borneo
GP LG	Dryland Forest	60-74.9	mid	0	-0.920331	1990	4	Borneo
GP LG	Dryland Forest	60-74.9	mid	0	-0.920331	1990	5	Borneo
GP LG	Dryland Forest	60-74.9	mid	0	-0.920331	1990	6	Borneo
GP LG	Dryland Forest	60-74.9	mid	0	-0.920331	1990	7	Borneo
GP LG	Dryland Forest	60-74.9	mid	0	-0.920331	1990	8	Borneo
GP LG	Dryland Forest	60-74.9	mid	6.97674	0.935472	1990	9	Borneo
GP LG	Dryland Forest	60-74.9	mid	6.97674	0.935472	1990	10	Borneo
GP LG	Dryland Forest	60-74.9	mid	4.65116	0.62744	1990	11	Borneo
GP LG	Dryland Forest	60-74.9	high	13.9535	1.49709	1990	12	Borneo
GP LG	Dryland Forest	75-89.9	mid	0	-0.508999	1990	1	Borneo
GP LG	Dryland Forest	75-89.9	mid	0	-0.508999	1990	2	Borneo
GP LG	Dryland Forest	75-89.9	mid	0	-0.508999	1990	3	Borneo
GP LG	Dryland Forest	75-89.9	mid	0	-0.508999	1990	4	Borneo
GP LG	Dryland Forest	75-89.9	mid	0	-0.508999	1990	5	Borneo
GP LG	Dryland Forest	75-89.9	mid	0	-0.508999	1990	6	Borneo
GP LG	Dryland Forest	75-89.9	mid	0	-0.508999	1990	7	Borneo
GP LG	Dryland Forest	75-89.9	high	11.7647	1.56934	1990	8	Borneo
GP LG	Dryland Forest	75-89.9	high	5.88235	1.06522	1990	9	Borneo
GP LG	Dryland Forest	75-89.9	mid	0	-0.508999	1990	10	Borneo
GP LG	Dryland Forest	75-89.9	mid	0	-0.508999	1990	11	Borneo
GP LG	Dryland Forest	75-89.9	high	5.88235	1.06522	1990	12	Borneo
GP LG	Dryland Forest	90	high	20	2.15696	1991	1	Borneo
GP LG	Dryland Forest	90	high	20	2.15696	1991	2	Borneo
GP LG	Dryland Forest	90	high	20	2.15696	1991	3	Borneo
GP LG	Dryland Forest	90	high	6.66667	1.26589	1991	4	Borneo
GP LG	Dryland Forest	90	high	6.66667	1.26589	1991	5	Borneo
GP LG	Dryland Forest	90	mid	0	-0.535368	1991	6	Borneo
GP LG	Dryland Forest	90	mid	0	-0.535368	1991	7	Borneo
GP LG	Dryland Forest	90	mid	0	-0.535368	1991	8	Borneo
GP LG	Dryland Forest	90	mid	0	-0.535368	1991	9	Borneo
GP LG	Dryland Forest	90		.		1991	10	Borneo
GP LG	Dryland Forest	90		.		1991	11	Borneo
GP LG	Dryland Forest	90		.		1991	12	Borneo
GP LG	Dryland Forest	15-29.9	high	14.2473	2.69124	1991	1	Borneo
GP LG	Dryland Forest	15-29.9	high	8.33333	1.77479	1991	2	Borneo
GP LG	Dryland Forest	15-29.9	high	11.0215	2.24739	1991	3	Borneo
GP LG	Dryland Forest	15-29.9	mid	1.88172	-0.419553	1991	4	Borneo
GP LG	Dryland Forest	15-29.9	mid	3.76344	0.518871	1991	5	Borneo
GP LG	Dryland Forest	15-29.9	mid	2.95699	0.172529	1991	6	Borneo
GP LG	Dryland Forest	15-29.9	mid	2.95699	0.172529	1991	7	Borneo
GP LG	Dryland Forest	15-29.9	mid	4.05405	0.629447	1991	8	Borneo
GP LG	Dryland Forest	15-29.9	mid	4.05405	0.629447	1991	9	Borneo
GP LG	Dryland Forest	15-29.9	high	5.55556	1.11515	1991	10	Borneo
GP LG	Dryland Forest	15-29.9	high	7.77778	1.6602	1991	11	Borneo
GP LG	Dryland Forest	15-29.9	high	6.66667	1.40749	1991	12	Borneo
GP LG	Dryland Forest	30-44.9	high	20.2703	2.67158	1991	1	Borneo
GP LG	Dryland Forest	30-44.9	high	15.7658	2.3316	1991	2	Borneo
GP LG	Dryland Forest	30-44.9	high	18.4685	2.54513	1991	3	Borneo
GP LG	Dryland Forest	30-44.9	mid	2.7027	0.173949	1991	4	Borneo
GP LG	Dryland Forest	30-44.9	mid	5.40541	0.956962	1991	5	Borneo
GP LG	Dryland Forest	30-44.9	mid	1.8018	-0.224359	1991	6	Borneo
GP LG	Dryland Forest	30-44.9	mid	2.7027	0.173949	1991	7	Borneo
GP LG	Dryland Forest	30-44.9	mid	4.05405	0.618441	1991	8	Borneo
GP LG	Dryland Forest	30-44.9	mid	3.19635	0.352746	1991	9	Borneo
GP LG	Dryland Forest	30-44.9	mid	5.26316	0.924878	1991	10	Borneo
GP LG	Dryland Forest	30-44.9	low	0	-1.69624	1991	11	Borneo
GP LG	Dryland Forest	30-44.9	low	0	-1.69624	1991	12	Borneo
GP LG	Dryland Forest	45-59.9	high	20.5479	2.12086	1991	1	Borneo
GP LG	Dryland Forest	45-59.9	high	23.2877	2.25772	1991	2	Borneo
GP LG	Dryland Forest	45-59.9	high	24.6575	2.32046	1991	3	Borneo
GP LG	Dryland Forest	45-59.9	mid	5.47945	0.746814	1991	4	Borneo
GP LG	Dryland Forest	45-59.9	mid	6.84932	0.966121	1991	5	Borneo
GP LG	Dryland Forest	45-59.9	mid	1.36986	-0.403291	1991	6	Borneo
GP LG	Dryland Forest	45-59.9	mid	2.73973	0.118337	1991	7	Borneo
GP LG	Dryland Forest	45-59.9	mid	4.10959	0.475221	1991	8	Borneo
GP LG	Dryland Forest	45-59.9	mid	1.42857	-0.375309	1991	9	Borneo
GP LG	Dryland Forest	45-59.9	low	0	-1.38991	1991	10	Borneo
GP LG	Dryland Forest	45-59.9	low	0	-1.38991	1991	11	Borneo
GP LG	Dryland Forest	45-59.9	low	0	-1.38991	1991	12	Borneo
GP LG	Dryland Forest	60-74.9	high	44.186	2.48538	1991	1	Borneo
GP LG	Dryland Forest	60-74.9	high	44.186	2.48538	1991	2	Borneo
GP LG	Dryland Forest	60-74.9	high	39.5349	2.38831	1991	3	Borneo
GP LG	Dryland Forest	60-74.9	high	16.2791	1.62627	1991	4	Borneo
GP LG	Dryland Forest	60-74.9	mid	2.32558	0.153583	1991	5	Borneo
GP LG	Dryland Forest	60-74.9	mid	0	-0.920331	1991	6	Borneo
GP LG	Dryland Forest	60-74.9	mid	0	-0.920331	1991	7	Borneo
GP LG	Dryland Forest	60-74.9	mid	2.32558	0.153583	1991	8	Borneo
GP LG	Dryland Forest	60-74.9	mid	2.38095	0.168341	1991	9	Borneo
GP LG	Dryland Forest	60-74.9	mid	0	-0.920331	1991	10	Borneo
GP LG	Dryland Forest	60-74.9	mid	0	-0.920331	1991	11	Borneo
GP LG	Dryland Forest	60-74.9	mid	0	-0.920331	1991	12	Borneo
GP LG	Dryland Forest	75-89.9	high	41.1765	2.54472	1991	1	Borneo
GP LG	Dryland Forest	75-89.9	high	35.2941	2.42213	1991	2	Borneo
GP LG	Dryland Forest	75-89.9	high	35.2941	2.42213	1991	3	Borneo
GP LG	Dryland Forest	75-89.9	high	11.7647	1.56934	1991	4	Borneo
GP LG	Dryland Forest	75-89.9	high	5.88235	1.06522	1991	5	Borneo
GP LG	Dryland Forest	75-89.9	mid	0	-0.508999	1991	6	Borneo
GP LG	Dryland Forest	75-89.9	mid	0	-0.508999	1991	7	Borneo
GP LG	Dryland Forest	75-89.9	mid	0	-0.508999	1991	8	Borneo
GP LG	Dryland Forest	75-89.9	mid	0	-0.508999	1991	9	Borneo
GP LG	Dryland Forest	75-89.9	mid	0	-0.508999	1991	10	Borneo
GP LG	Dryland Forest	75-89.9	mid	0	-0.508999	1991	11	Borneo
GP LG	Dryland Forest	75-89.9	mid	0	-0.508999	1991	12	Borneo
GP LS	Dryland Forest	90	low	0	-1.20052	1985	6	Borneo
GP LS	Dryland Forest	90	low	0	-1.20052	1985	7	Borneo
GP LS	Dryland Forest	90	low	0	-1.20052	1985	8	Borneo
GP LS	Dryland Forest	90	low	0	-1.20052	1985	9	Borneo
GP LS	Dryland Forest	90	low	0	-1.20052	1985	10	Borneo
GP LS	Dryland Forest	90	low	0	-1.20052	1985	11	Borneo
GP LS	Dryland Forest	90	low	0	-1.20052	1985	12	Borneo
GP LS	Dryland Forest	15-29.9	low	2.43902	-1.07548	1985	6	Borneo
GP LS	Dryland Forest	15-29.9	mid	6.60793	0.935653	1985	7	Borneo
GP LS	Dryland Forest	15-29.9	mid	3.29218	-0.514169	1985	8	Borneo
GP LS	Dryland Forest	15-29.9	mid	4.21687	-0.0199953	1985	9	Borneo
GP LS	Dryland Forest	15-29.9	low	2.40964	-1.09721	1985	10	Borneo
GP LS	Dryland Forest	15-29.9	mid	3.17919	-0.581741	1985	11	Borneo
GP LS	Dryland Forest	15-29.9	mid	2.60116	-0.958795	1985	12	Borneo
GP LS	Dryland Forest	30-44.9	mid	5.40541	0.375121	1985	6	Borneo
GP LS	Dryland Forest	30-44.9	high	10.9756	1.42529	1985	7	Borneo
GP LS	Dryland Forest	30-44.9	mid	3.48837	-0.221775	1985	8	Borneo
GP LS	Dryland Forest	30-44.9	mid	2.72727	-0.533628	1985	9	Borneo
GP LS	Dryland Forest	30-44.9	low	1.81818	-1.00286	1985	10	Borneo
GP LS	Dryland Forest	30-44.9	mid	2.58621	-0.598381	1985	11	Borneo
GP LS	Dryland Forest	30-44.9	low	0.862069	-1.69836	1985	12	Borneo
GP LS	Dryland Forest	45-59.9	mid	4.16667	-0.108849	1985	6	Borneo
GP LS	Dryland Forest	45-59.9	mid	8.33333	0.675469	1985	7	Borneo
GP LS	Dryland Forest	45-59.9	low	0	-2.28691	1985	8	Borneo
GP LS	Dryland Forest	45-59.9	mid	7.69231	0.581099	1985	9	Borneo
GP LS	Dryland Forest	45-59.9	mid	5.12821	0.117513	1985	10	Borneo
GP LS	Dryland Forest	45-59.9	mid	4.87805	0.0622376	1985	11	Borneo
GP LS	Dryland Forest	45-59.9	mid	4.87805	0.0622376	1985	12	Borneo
GP LS	Dryland Forest	60-74.9	mid	5.88235	0.5485	1985	6	Borneo
GP LS	Dryland Forest	60-74.9	low	0	-1.3735	1985	7	Borneo
GP LS	Dryland Forest	60-74.9	low	0	-1.3735	1985	8	Borneo
GP LS	Dryland Forest	60-74.9	mid	4.54545	0.333297	1985	9	Borneo
GP LS	Dryland Forest	60-74.9	low	0	-1.3735	1985	10	Borneo
GP LS	Dryland Forest	60-74.9	low	0	-1.3735	1985	11	Borneo
GP LS	Dryland Forest	60-74.9	low	0	-1.3735	1985	12	Borneo
GP LS	Dryland Forest	75-89.9	low	0	-1.19511	1985	6	Borneo
GP LS	Dryland Forest	75-89.9	low	0	-1.19511	1985	7	Borneo
GP LS	Dryland Forest	75-89.9	low	0	-1.19511	1985	8	Borneo
GP LS	Dryland Forest	75-89.9	mid	8.33333	0.568317	1985	9	Borneo
GP LS	Dryland Forest	75-89.9	low	0	-1.19511	1985	10	Borneo
GP LS	Dryland Forest	75-89.9	mid	8.33333	0.568317	1985	11	Borneo
GP LS	Dryland Forest	75-89.9	low	0	-1.19511	1985	12	Borneo
GP LS	Dryland Forest	90	low	0	-1.20052	1986	1	Borneo
GP LS	Dryland Forest	90	mid	2.38095	-0.181464	1986	2	Borneo
GP LS	Dryland Forest	90	low	0	-1.20052	1986	3	Borneo
GP LS	Dryland Forest	90	mid	2.22222	-0.221691	1986	4	Borneo
GP LS	Dryland Forest	90	mid	4.44444	0.217103	1986	5	Borneo
GP LS	Dryland Forest	90	mid	6.66667	0.503444	1986	6	Borneo
GP LS	Dryland Forest	90	mid	6	0.427341	1986	7	Borneo
GP LS	Dryland Forest	90	mid	2	-0.28147	1986	8	Borneo
GP LS	Dryland Forest	90	mid	6	0.427341	1986	9	Borneo
GP LS	Dryland Forest	90	mid	2	-0.28147	1986	10	Borneo
GP LS	Dryland Forest	90	high	18	1.26267	1986	11	Borneo
GP LS	Dryland Forest	90	high	28	1.61641	1986	12	Borneo
GP LS	Dryland Forest	15-29.9	low	2.52427	-1.01346	1986	1	Borneo
GP LS	Dryland Forest	15-29.9	mid	3.16574	-0.589909	1986	2	Borneo
GP LS	Dryland Forest	15-29.9	mid	4.12186	-0.0665467	1986	3	Borneo
GP LS	Dryland Forest	15-29.9	mid	6.09319	0.758208	1986	4	Borneo
GP LS	Dryland Forest	15-29.9	high	7.16846	1.11571	1986	5	Borneo
GP LS	Dryland Forest	15-29.9	mid	6.2724	0.821407	1986	6	Borneo
GP LS	Dryland Forest	15-29.9	mid	6.18893	0.792165	1986	7	Borneo
GP LS	Dryland Forest	15-29.9	mid	3.09446	-0.63362	1986	8	Borneo
GP LS	Dryland Forest	15-29.9	mid	4.72313	0.214597	1986	9	Borneo
GP LS	Dryland Forest	15-29.9	mid	4.88599	0.285671	1986	10	Borneo
GP LS	Dryland Forest	15-29.9	high	7.49186	1.21406	1986	11	Borneo
GP LS	Dryland Forest	15-29.9	high	8.63192	1.53314	1986	12	Borneo
GP LS	Dryland Forest	30-44.9	low	0.444444	-2.12459	1986	1	Borneo
GP LS	Dryland Forest	30-44.9	mid	2.9661	-0.429394	1986	2	Borneo
GP LS	Dryland Forest	30-44.9	mid	3.22581	-0.322944	1986	3	Borneo
GP LS	Dryland Forest	30-44.9	mid	8.06452	0.957874	1986	4	Borneo
GP LS	Dryland Forest	30-44.9	high	10.0806	1.29493	1986	5	Borneo
GP LS	Dryland Forest	30-44.9	high	10.8871	1.41284	1986	6	Borneo
GP LS	Dryland Forest	30-44.9	mid	5	0.265388	1986	7	Borneo
GP LS	Dryland Forest	30-44.9	mid	4.64286	0.162392	1986	8	Borneo
GP LS	Dryland Forest	30-44.9	mid	5.71429	0.454162	1986	9	Borneo
GP LS	Dryland Forest	30-44.9	mid	5.35714	0.362428	1986	10	Borneo
GP LS	Dryland Forest	30-44.9	high	11.0714	1.43867	1986	11	Borneo
GP LS	Dryland Forest	30-44.9	high	10	1.28268	1986	12	Borneo
GP LS	Dryland Forest	45-59.9	low	1.26582	-1.20209	1986	1	Borneo
GP LS	Dryland Forest	45-59.9	low	1.21951	-1.22948	1986	2	Borneo
GP LS	Dryland Forest	45-59.9	mid	4.49438	-0.027285	1986	3	Borneo
GP LS	Dryland Forest	45-59.9	mid	3.37079	-0.330717	1986	4	Borneo
GP LS	Dryland Forest	45-59.9	mid	4.49438	-0.027285	1986	5	Borneo
GP LS	Dryland Forest	45-59.9	mid	6.74157	0.42747	1986	6	Borneo
GP LS	Dryland Forest	45-59.9	mid	5.10204	0.111839	1986	7	Borneo
GP LS	Dryland Forest	45-59.9	mid	6.12245	0.31692	1986	8	Borneo
GP LS	Dryland Forest	45-59.9	mid	9.18367	0.791112	1986	9	Borneo
GP LS	Dryland Forest	45-59.9	mid	7.14286	0.494496	1986	10	Borneo
GP LS	Dryland Forest	45-59.9	high	15.3061	1.41547	1986	11	Borneo
GP LS	Dryland Forest	45-59.9	high	13.2653	1.23813	1986	12	Borneo
GP LS	Dryland Forest	60-74.9	mid	1.78571	-0.352693	1986	1	Borneo
GP LS	Dryland Forest	60-74.9	mid	3.44828	0.113631	1986	2	Borneo
GP LS	Dryland Forest	60-74.9	mid	4.83871	0.384643	1986	3	Borneo
GP LS	Dryland Forest	60-74.9	mid	1.6129	-0.416504	1986	4	Borneo
GP LS	Dryland Forest	60-74.9	mid	3.22581	0.0625096	1986	5	Borneo
GP LS	Dryland Forest	60-74.9	mid	3.22581	0.0625096	1986	6	Borneo
GP LS	Dryland Forest	60-74.9	mid	5.97015	0.561131	1986	7	Borneo
GP LS	Dryland Forest	60-74.9	mid	7.46269	0.754461	1986	8	Borneo
GP LS	Dryland Forest	60-74.9	high	13.4328	1.28637	1986	9	Borneo
GP LS	Dryland Forest	60-74.9	mid	5.97015	0.561131	1986	10	Borneo
GP LS	Dryland Forest	60-74.9	high	16.4179	1.47369	1986	11	Borneo
GP LS	Dryland Forest	60-74.9	high	14.9254	1.38443	1986	12	Borneo
GP LS	Dryland Forest	75-89.9	mid	8.69565	0.598386	1986	1	Borneo
GP LS	Dryland Forest	75-89.9	mid	4	0.0755451	1986	2	Borneo
GP LS	Dryland Forest	75-89.9	mid	7.69231	0.512141	1986	3	Borneo
GP LS	Dryland Forest	75-89.9	mid	11.5385	0.801386	1986	4	Borneo
GP LS	Dryland Forest	75-89.9	mid	11.5385	0.801386	1986	5	Borneo
GP LS	Dryland Forest	75-89.9	high	19.2308	1.17909	1986	6	Borneo
GP LS	Dryland Forest	75-89.9	low	0	-1.19511	1986	7	Borneo
GP LS	Dryland Forest	75-89.9	mid	6.66667	0.413014	1986	8	Borneo
GP LS	Dryland Forest	75-89.9	mid	10	0.698035	1986	9	Borneo
GP LS	Dryland Forest	75-89.9	mid	10	0.698035	1986	10	Borneo
GP LS	Dryland Forest	75-89.9	high	20	1.20855	1986	11	Borneo
GP LS	Dryland Forest	75-89.9	high	40	1.73677	1986	12	Borneo
GP LS	Dryland Forest	90	high	38	1.86425	1987	1	Borneo
GP LS	Dryland Forest	90	high	52	2.12085	1987	2	Borneo
GP LS	Dryland Forest	90	high	50	2.08867	1987	3	Borneo
GP LS	Dryland Forest	90	high	18	1.26267	1987	4	Borneo
GP LS	Dryland Forest	90	mid	4	0.145863	1987	5	Borneo
GP LS	Dryland Forest	90	mid	2	-0.28147	1987	6	Borneo
GP LS	Dryland Forest	90	low	0	-1.20052	1987	7	Borneo
GP LS	Dryland Forest	90	mid	2	-0.28147	1987	8	Borneo
GP LS	Dryland Forest	90	low	0	-1.20052	1987	9	Borneo
GP LS	Dryland Forest	90	low	0	-1.20052	1987	10	Borneo
GP LS	Dryland Forest	90	mid	2	-0.28147	1987	11	Borneo
GP LS	Dryland Forest	90	low	0	-1.20052	1987	12	Borneo
GP LS	Dryland Forest	15-29.9	high	8.30619	1.446	1987	1	Borneo
GP LS	Dryland Forest	15-29.9	high	8.30619	1.446	1987	2	Borneo
GP LS	Dryland Forest	15-29.9	mid	6.51466	0.904408	1987	3	Borneo
GP LS	Dryland Forest	15-29.9	mid	5.04886	0.354805	1987	4	Borneo
GP LS	Dryland Forest	15-29.9	mid	5.70033	0.613886	1987	5	Borneo
GP LS	Dryland Forest	15-29.9	mid	5.04886	0.354805	1987	6	Borneo
GP LS	Dryland Forest	15-29.9	mid	3.58306	-0.348081	1987	7	Borneo
GP LS	Dryland Forest	15-29.9	mid	4.07166	-0.0914957	1987	8	Borneo
GP LS	Dryland Forest	15-29.9	mid	4.88599	0.285671	1987	9	Borneo
GP LS	Dryland Forest	15-29.9	mid	4.23453	-0.0114353	1987	10	Borneo
GP LS	Dryland Forest	15-29.9	mid	4.07166	-0.0914957	1987	11	Borneo
GP LS	Dryland Forest	15-29.9	mid	4.23453	-0.0114353	1987	12	Borneo
GP LS	Dryland Forest	30-44.9	high	11.7857	1.53515	1987	1	Borneo
GP LS	Dryland Forest	30-44.9	high	12.8571	1.67021	1987	2	Borneo
GP LS	Dryland Forest	30-44.9	high	8.57143	1.0492	1987	3	Borneo
GP LS	Dryland Forest	30-44.9	mid	6.07143	0.54114	1987	4	Borneo
GP LS	Dryland Forest	30-44.9	mid	5.35714	0.362428	1987	5	Borneo
GP LS	Dryland Forest	30-44.9	mid	5.71429	0.454162	1987	6	Borneo
GP LS	Dryland Forest	30-44.9	mid	4.6595	0.167334	1987	7	Borneo
GP LS	Dryland Forest	30-44.9	mid	5.37634	0.367489	1987	8	Borneo
GP LS	Dryland Forest	30-44.9	mid	5.01792	0.270394	1987	9	Borneo
GP LS	Dryland Forest	30-44.9	mid	3.22581	-0.322944	1987	10	Borneo
GP LS	Dryland Forest	30-44.9	mid	2.86738	-0.471696	1987	11	Borneo
GP LS	Dryland Forest	30-44.9	mid	4.30108	0.0575293	1987	12	Borneo
GP LS	Dryland Forest	45-59.9	high	19.3878	1.71175	1987	1	Borneo
GP LS	Dryland Forest	45-59.9	high	28.5714	2.20496	1987	2	Borneo
GP LS	Dryland Forest	45-59.9	high	18.3673	1.64365	1987	3	Borneo
GP LS	Dryland Forest	45-59.9	high	11.2245	1.03337	1987	4	Borneo
GP LS	Dryland Forest	45-59.9	mid	3.06122	-0.428144	1987	5	Borneo
GP LS	Dryland Forest	45-59.9	mid	7.14286	0.494496	1987	6	Borneo
GP LS	Dryland Forest	45-59.9	mid	4.08163	-0.130859	1987	7	Borneo
GP LS	Dryland Forest	45-59.9	mid	3.06122	-0.428144	1987	8	Borneo
GP LS	Dryland Forest	45-59.9	mid	3.06122	-0.428144	1987	9	Borneo
GP LS	Dryland Forest	45-59.9	mid	4.08163	-0.130859	1987	10	Borneo
GP LS	Dryland Forest	45-59.9	mid	2.04082	-0.811916	1987	11	Borneo
GP LS	Dryland Forest	45-59.9	mid	2.04082	-0.811916	1987	12	Borneo
GP LS	Dryland Forest	60-74.9	high	34.3284	2.17832	1987	1	Borneo
GP LS	Dryland Forest	60-74.9	high	35.8209	2.21955	1987	2	Borneo
GP LS	Dryland Forest	60-74.9	high	25.3731	1.88704	1987	3	Borneo
GP LS	Dryland Forest	60-74.9	high	13.4328	1.28637	1987	4	Borneo
GP LS	Dryland Forest	60-74.9	mid	4.47761	0.321033	1987	5	Borneo
GP LS	Dryland Forest	60-74.9	mid	1.49254	-0.463495	1987	6	Borneo
GP LS	Dryland Forest	60-74.9	mid	2.98507	0.00406713	1987	7	Borneo
GP LS	Dryland Forest	60-74.9	mid	2.98507	0.00406713	1987	8	Borneo
GP LS	Dryland Forest	60-74.9	low	0	-1.3735	1987	9	Borneo
GP LS	Dryland Forest	60-74.9	mid	1.49254	-0.463495	1987	10	Borneo
GP LS	Dryland Forest	60-74.9	mid	1.49254	-0.463495	1987	11	Borneo
GP LS	Dryland Forest	60-74.9	mid	2.98507	0.00406713	1987	12	Borneo
GP LS	Dryland Forest	75-89.9	high	46.6667	1.85571	1987	1	Borneo
GP LS	Dryland Forest	75-89.9	high	46.6667	1.85571	1987	2	Borneo
GP LS	Dryland Forest	75-89.9	high	36.6667	1.66982	1987	3	Borneo
GP LS	Dryland Forest	75-89.9	mid	10	0.698035	1987	4	Borneo
GP LS	Dryland Forest	75-89.9	mid	3.33333	-0.0374336	1987	5	Borneo
GP LS	Dryland Forest	75-89.9	mid	3.33333	-0.0374336	1987	6	Borneo
GP LS	Dryland Forest	75-89.9	low	0	-1.19511	1987	7	Borneo
GP LS	Dryland Forest	75-89.9	mid	3.33333	-0.0374336	1987	8	Borneo
GP LS	Dryland Forest	75-89.9	mid	3.33333	-0.0374336	1987	9	Borneo
GP LS	Dryland Forest	75-89.9	mid	3.33333	-0.0374336	1987	10	Borneo
GP LS	Dryland Forest	75-89.9	mid	3.33333	-0.0374336	1987	11	Borneo
GP LS	Dryland Forest	75-89.9	mid	3.33333	-0.0374336	1987	12	Borneo
GP LS	Dryland Forest	90	mid	4	0.145863	1988	1	Borneo
GP LS	Dryland Forest	90	low	0	-1.20052	1988	2	Borneo
GP LS	Dryland Forest	90	mid	2	-0.28147	1988	3	Borneo
GP LS	Dryland Forest	90	mid	2	-0.28147	1988	4	Borneo
GP LS	Dryland Forest	90	mid	4	0.145863	1988	5	Borneo
GP LS	Dryland Forest	90	mid	2	-0.28147	1988	6	Borneo
GP LS	Dryland Forest	90	mid	2	-0.28147	1988	7	Borneo
GP LS	Dryland Forest	90	low	0	-1.20052	1988	8	Borneo
GP LS	Dryland Forest	90	low	0	-1.20052	1988	9	Borneo
GP LS	Dryland Forest	90	mid	4.08163	0.159411	1988	10	Borneo
GP LS	Dryland Forest	90	mid	2.04082	-0.270165	1988	11	Borneo
GP LS	Dryland Forest	90	mid	8.16327	0.652619	1988	12	Borneo
GP LS	Dryland Forest	15-29.9	mid	4.88599	0.285671	1988	1	Borneo
GP LS	Dryland Forest	15-29.9	mid	3.90879	-0.17417	1988	2	Borneo
GP LS	Dryland Forest	15-29.9	mid	3.25733	-0.53482	1988	3	Borneo
GP LS	Dryland Forest	15-29.9	mid	3.75204	-0.256374	1988	4	Borneo
GP LS	Dryland Forest	15-29.9	mid	4.73083	0.218005	1988	5	Borneo
GP LS	Dryland Forest	15-29.9	mid	4.24144	-0.00809494	1988	6	Borneo
GP LS	Dryland Forest	15-29.9	mid	2.77325	-0.840557	1988	7	Borneo
GP LS	Dryland Forest	15-29.9	low	2.12072	-1.32149	1988	8	Borneo
GP LS	Dryland Forest	15-29.9	mid	3.09951	-0.630499	1988	9	Borneo
GP LS	Dryland Forest	15-29.9	low	2.12072	-1.32149	1988	10	Borneo
GP LS	Dryland Forest	15-29.9	mid	2.77325	-0.840557	1988	11	Borneo
GP LS	Dryland Forest	15-29.9	low	2.28385	-1.19243	1988	12	Borneo
GP LS	Dryland Forest	30-44.9	mid	4.30108	0.0575293	1988	1	Borneo
GP LS	Dryland Forest	30-44.9	low	1.43369	-1.24904	1988	2	Borneo
GP LS	Dryland Forest	30-44.9	low	1.43369	-1.24904	1988	3	Borneo
GP LS	Dryland Forest	30-44.9	low	1.43885	-1.24549	1988	4	Borneo
GP LS	Dryland Forest	30-44.9	mid	2.8777	-0.467226	1988	5	Borneo
GP LS	Dryland Forest	30-44.9	mid	3.23741	-0.318342	1988	6	Borneo
GP LS	Dryland Forest	30-44.9	mid	2.15827	-0.811644	1988	7	Borneo
GP LS	Dryland Forest	30-44.9	low	1.79856	-1.01459	1988	8	Borneo
GP LS	Dryland Forest	30-44.9	low	1.80505	-1.0107	1988	9	Borneo
GP LS	Dryland Forest	30-44.9	low	1.80505	-1.0107	1988	10	Borneo
GP LS	Dryland Forest	30-44.9	low	1.80505	-1.0107	1988	11	Borneo
GP LS	Dryland Forest	30-44.9	low	1.44404	-1.24192	1988	12	Borneo
GP LS	Dryland Forest	45-59.9	mid	3.06122	-0.428144	1988	1	Borneo
GP LS	Dryland Forest	45-59.9	low	1.02041	-1.35414	1988	2	Borneo
GP LS	Dryland Forest	45-59.9	low	1.02041	-1.35414	1988	3	Borneo
GP LS	Dryland Forest	45-59.9	mid	3.06122	-0.428144	1988	4	Borneo
GP LS	Dryland Forest	45-59.9	mid	2.04082	-0.811916	1988	5	Borneo
GP LS	Dryland Forest	45-59.9	mid	3.06122	-0.428144	1988	6	Borneo
GP LS	Dryland Forest	45-59.9	low	1.02041	-1.35414	1988	7	Borneo
GP LS	Dryland Forest	45-59.9	low	0	-2.28691	1988	8	Borneo
GP LS	Dryland Forest	45-59.9	low	1.02041	-1.35414	1988	9	Borneo
GP LS	Dryland Forest	45-59.9	low	1.02041	-1.35414	1988	10	Borneo
GP LS	Dryland Forest	45-59.9	mid	2.04082	-0.811916	1988	11	Borneo
GP LS	Dryland Forest	45-59.9	low	1.02041	-1.35414	1988	12	Borneo
GP LS	Dryland Forest	60-74.9	mid	2.98507	0.00406713	1988	1	Borneo
GP LS	Dryland Forest	60-74.9	mid	2.98507	0.00406713	1988	2	Borneo
GP LS	Dryland Forest	60-74.9	low	0	-1.3735	1988	3	Borneo
GP LS	Dryland Forest	60-74.9	mid	1.49254	-0.463495	1988	4	Borneo
GP LS	Dryland Forest	60-74.9	mid	1.49254	-0.463495	1988	5	Borneo
GP LS	Dryland Forest	60-74.9	mid	2.98507	0.00406713	1988	6	Borneo
GP LS	Dryland Forest	60-74.9	mid	4.47761	0.321033	1988	7	Borneo
GP LS	Dryland Forest	60-74.9	low	0	-1.3735	1988	8	Borneo
GP LS	Dryland Forest	60-74.9	mid	2.98507	0.00406713	1988	9	Borneo
GP LS	Dryland Forest	60-74.9	low	0	-1.3735	1988	10	Borneo
GP LS	Dryland Forest	60-74.9	mid	1.49254	-0.463495	1988	11	Borneo
GP LS	Dryland Forest	60-74.9	low	0	-1.3735	1988	12	Borneo
GP LS	Dryland Forest	75-89.9	low	0	-1.19511	1988	1	Borneo
GP LS	Dryland Forest	75-89.9	low	0	-1.19511	1988	2	Borneo
GP LS	Dryland Forest	75-89.9	low	0	-1.19511	1988	3	Borneo
GP LS	Dryland Forest	75-89.9	mid	3.33333	-0.0374336	1988	4	Borneo
GP LS	Dryland Forest	75-89.9	mid	3.33333	-0.0374336	1988	5	Borneo
GP LS	Dryland Forest	75-89.9	mid	3.33333	-0.0374336	1988	6	Borneo
GP LS	Dryland Forest	75-89.9	mid	3.33333	-0.0374336	1988	7	Borneo
GP LS	Dryland Forest	75-89.9	mid	3.33333	-0.0374336	1988	8	Borneo
GP LS	Dryland Forest	75-89.9	mid	3.33333	-0.0374336	1988	9	Borneo
GP LS	Dryland Forest	75-89.9	mid	3.33333	-0.0374336	1988	10	Borneo
GP LS	Dryland Forest	75-89.9	mid	3.33333	-0.0374336	1988	11	Borneo
GP LS	Dryland Forest	75-89.9	mid	3.33333	-0.0374336	1988	12	Borneo
GP LS	Dryland Forest	90	mid	2.12766	-0.246609	1989	1	Borneo
GP LS	Dryland Forest	90	mid	2.12766	-0.246609	1989	2	Borneo
GP LS	Dryland Forest	90	mid	4.25532	0.187526	1989	3	Borneo
GP LS	Dryland Forest	90	mid	8.51064	0.683746	1989	4	Borneo
GP LS	Dryland Forest	90	mid	6.38298	0.471902	1989	5	Borneo
GP LS	Dryland Forest	90	mid	6.38298	0.471902	1989	6	Borneo
GP LS	Dryland Forest	90	low	0	-1.20052	1989	7	Borneo
GP LS	Dryland Forest	90	mid	2.12766	-0.246609	1989	8	Borneo
GP LS	Dryland Forest	90	mid	2.12766	-0.246609	1989	9	Borneo
GP LS	Dryland Forest	90	mid	8.51064	0.683746	1989	10	Borneo
GP LS	Dryland Forest	90	mid	4.25532	0.187526	1989	11	Borneo
GP LS	Dryland Forest	90	mid	6.38298	0.471902	1989	12	Borneo
GP LS	Dryland Forest	15-29.9	mid	3.38409	-0.460502	1989	1	Borneo
GP LS	Dryland Forest	15-29.9	mid	3.21489	-0.560196	1989	2	Borneo
GP LS	Dryland Forest	15-29.9	low	1.52284	-1.86017	1989	3	Borneo
GP LS	Dryland Forest	15-29.9	mid	6.09137	0.757558	1989	4	Borneo
GP LS	Dryland Forest	15-29.9	mid	4.90694	0.294668	1989	5	Borneo
GP LS	Dryland Forest	15-29.9	mid	4.06091	-0.096869	1989	6	Borneo
GP LS	Dryland Forest	15-29.9	mid	3.89831	-0.179588	1989	7	Borneo
GP LS	Dryland Forest	15-29.9	mid	5.59322	0.57307	1989	8	Borneo
GP LS	Dryland Forest	15-29.9	mid	3.55932	-0.361236	1989	9	Borneo
GP LS	Dryland Forest	15-29.9	mid	3.55932	-0.361236	1989	10	Borneo
GP LS	Dryland Forest	15-29.9	low	2.20339	-1.25526	1989	11	Borneo
GP LS	Dryland Forest	15-29.9	mid	4.40678	0.0705725	1989	12	Borneo
GP LS	Dryland Forest	30-44.9	mid	2.64151	-0.572697	1989	1	Borneo
GP LS	Dryland Forest	30-44.9	mid	1.88679	-0.96249	1989	2	Borneo
GP LS	Dryland Forest	30-44.9	low	0.754717	-1.79802	1989	3	Borneo
GP LS	Dryland Forest	30-44.9	mid	3.39623	-0.256589	1989	4	Borneo
GP LS	Dryland Forest	30-44.9	mid	3.01887	-0.407212	1989	5	Borneo
GP LS	Dryland Forest	30-44.9	mid	3.77358	-0.118378	1989	6	Borneo
GP LS	Dryland Forest	30-44.9	mid	3.78788	-0.11336	1989	7	Borneo
GP LS	Dryland Forest	30-44.9	mid	3.78788	-0.11336	1989	8	Borneo
GP LS	Dryland Forest	30-44.9	mid	3.0303	-0.402443	1989	9	Borneo
GP LS	Dryland Forest	30-44.9	low	1.13636	-1.46773	1989	10	Borneo
GP LS	Dryland Forest	30-44.9	low	1.51515	-1.19378	1989	11	Borneo
GP LS	Dryland Forest	30-44.9	mid	3.78788	-0.11336	1989	12	Borneo
GP LS	Dryland Forest	45-59.9	low	1.05263	-1.33315	1989	1	Borneo
GP LS	Dryland Forest	45-59.9	mid	2.10526	-0.7841	1989	2	Borneo
GP LS	Dryland Forest	45-59.9	low	0	-2.28691	1989	3	Borneo
GP LS	Dryland Forest	45-59.9	mid	4.21053	-0.0976381	1989	4	Borneo
GP LS	Dryland Forest	45-59.9	mid	4.21053	-0.0976381	1989	5	Borneo
GP LS	Dryland Forest	45-59.9	mid	4.21053	-0.0976381	1989	6	Borneo
GP LS	Dryland Forest	45-59.9	mid	4.21053	-0.0976381	1989	7	Borneo
GP LS	Dryland Forest	45-59.9	mid	4.21053	-0.0976381	1989	8	Borneo
GP LS	Dryland Forest	45-59.9	mid	4.21053	-0.0976381	1989	9	Borneo
GP LS	Dryland Forest	45-59.9	mid	5.26316	0.146403	1989	10	Borneo
GP LS	Dryland Forest	45-59.9	mid	5.26316	0.146403	1989	11	Borneo
GP LS	Dryland Forest	45-59.9	mid	5.26316	0.146403	1989	12	Borneo
GP LS	Dryland Forest	60-74.9	mid	1.53846	-0.445303	1989	1	Borneo
GP LS	Dryland Forest	60-74.9	mid	3.07692	0.0267714	1989	2	Borneo
GP LS	Dryland Forest	60-74.9	mid	3.07692	0.0267714	1989	3	Borneo
GP LS	Dryland Forest	60-74.9	mid	1.53846	-0.445303	1989	4	Borneo
GP LS	Dryland Forest	60-74.9	mid	3.07692	0.0267714	1989	5	Borneo
GP LS	Dryland Forest	60-74.9	mid	3.07692	0.0267714	1989	6	Borneo
GP LS	Dryland Forest	60-74.9	mid	1.53846	-0.445303	1989	7	Borneo
GP LS	Dryland Forest	60-74.9	mid	4.6875	0.358498	1989	8	Borneo
GP LS	Dryland Forest	60-74.9	mid	1.5625	-0.435912	1989	9	Borneo
GP LS	Dryland Forest	60-74.9	mid	1.5625	-0.435912	1989	10	Borneo
GP LS	Dryland Forest	60-74.9	mid	3.125	0.0384526	1989	11	Borneo
GP LS	Dryland Forest	60-74.9	mid	4.6875	0.358498	1989	12	Borneo
GP LS	Dryland Forest	75-89.9	low	0	-1.19511	1989	1	Borneo
GP LS	Dryland Forest	75-89.9	low	0	-1.19511	1989	2	Borneo
GP LS	Dryland Forest	75-89.9	low	0	-1.19511	1989	3	Borneo
GP LS	Dryland Forest	75-89.9	low	0	-1.19511	1989	4	Borneo
GP LS	Dryland Forest	75-89.9	low	0	-1.19511	1989	5	Borneo
GP LS	Dryland Forest	75-89.9	low	0	-1.19511	1989	6	Borneo
GP LS	Dryland Forest	75-89.9	low	0	-1.19511	1989	7	Borneo
GP LS	Dryland Forest	75-89.9	low	0	-1.19511	1989	8	Borneo
GP LS	Dryland Forest	75-89.9	low	0	-1.19511	1989	9	Borneo
GP LS	Dryland Forest	75-89.9	mid	7.14286	0.460589	1989	10	Borneo
GP LS	Dryland Forest	75-89.9	mid	3.57143	0.00479593	1989	11	Borneo
GP LS	Dryland Forest	75-89.9	mid	3.57143	0.00479593	1989	12	Borneo
GP LS	Dryland Forest	90	mid	4.25532	0.187526	1990	1	Borneo
GP LS	Dryland Forest	90	mid	2.12766	-0.246609	1990	2	Borneo
GP LS	Dryland Forest	90	mid	4.25532	0.187526	1990	3	Borneo
GP LS	Dryland Forest	90	mid	2.12766	-0.246609	1990	4	Borneo
GP LS	Dryland Forest	90	low	0	-1.20052	1990	5	Borneo
GP LS	Dryland Forest	90	mid	2.12766	-0.246609	1990	6	Borneo
GP LS	Dryland Forest	90	mid	6.38298	0.471902	1990	7	Borneo
GP LS	Dryland Forest	90	mid	4.25532	0.187526	1990	8	Borneo
GP LS	Dryland Forest	90	mid	4.25532	0.187526	1990	9	Borneo
GP LS	Dryland Forest	90	mid	12.766	0.993094	1990	10	Borneo
GP LS	Dryland Forest	90	high	27.6596	1.60653	1990	11	Borneo
GP LS	Dryland Forest	90	high	36.1702	1.82405	1990	12	Borneo
GP LS	Dryland Forest	15-29.9	mid	4.23729	-0.0100999	1990	1	Borneo
GP LS	Dryland Forest	15-29.9	mid	3.72881	-0.268784	1990	2	Borneo
GP LS	Dryland Forest	15-29.9	mid	3.39559	-0.453872	1990	3	Borneo
GP LS	Dryland Forest	15-29.9	mid	3.41297	-0.443874	1990	4	Borneo
GP LS	Dryland Forest	15-29.9	low	1.76991	-1.62353	1990	5	Borneo
GP LS	Dryland Forest	15-29.9	low	1.41844	-1.96722	1990	6	Borneo
GP LS	Dryland Forest	15-29.9	mid	3.55872	-0.361571	1990	7	Borneo
GP LS	Dryland Forest	15-29.9	low	2.31317	-1.16991	1990	8	Borneo
GP LS	Dryland Forest	15-29.9	mid	4.09253	-0.0810965	1990	9	Borneo
GP LS	Dryland Forest	15-29.9	mid	4.98221	0.326739	1990	10	Borneo
GP LS	Dryland Forest	15-29.9	high	8.91266	1.60591	1990	11	Borneo
GP LS	Dryland Forest	15-29.9	high	9.80392	1.82399	1990	12	Borneo
GP LS	Dryland Forest	30-44.9	mid	3.78788	-0.11336	1990	1	Borneo
GP LS	Dryland Forest	30-44.9	mid	2.27273	-0.751899	1990	2	Borneo
GP LS	Dryland Forest	30-44.9	mid	2.27273	-0.751899	1990	3	Borneo
GP LS	Dryland Forest	30-44.9	mid	3.40909	-0.251685	1990	4	Borneo
GP LS	Dryland Forest	30-44.9	mid	2.33463	-0.72045	1990	5	Borneo
GP LS	Dryland Forest	30-44.9	mid	2.33463	-0.72045	1990	6	Borneo
GP LS	Dryland Forest	30-44.9	mid	5.83658	0.484455	1990	7	Borneo
GP LS	Dryland Forest	30-44.9	mid	4.28016	0.050893	1990	8	Borneo
GP LS	Dryland Forest	30-44.9	mid	4.28016	0.050893	1990	9	Borneo
GP LS	Dryland Forest	30-44.9	mid	3.89105	-0.0775794	1990	10	Borneo
GP LS	Dryland Forest	30-44.9	high	8.56031	1.04725	1990	11	Borneo
GP LS	Dryland Forest	30-44.9	high	12.8405	1.66819	1990	12	Borneo
GP LS	Dryland Forest	45-59.9	mid	3.15789	-0.396944	1990	1	Borneo
GP LS	Dryland Forest	45-59.9	mid	3.15789	-0.396944	1990	2	Borneo
GP LS	Dryland Forest	45-59.9	mid	4.21053	-0.0976381	1990	3	Borneo
GP LS	Dryland Forest	45-59.9	mid	5.37634	0.170158	1990	4	Borneo
GP LS	Dryland Forest	45-59.9	mid	5.37634	0.170158	1990	5	Borneo
GP LS	Dryland Forest	45-59.9	mid	5.37634	0.170158	1990	6	Borneo
GP LS	Dryland Forest	45-59.9	mid	4.30108	-0.0747878	1990	7	Borneo
GP LS	Dryland Forest	45-59.9	mid	5.37634	0.170158	1990	8	Borneo
GP LS	Dryland Forest	45-59.9	mid	6.45161	0.37684	1990	9	Borneo
GP LS	Dryland Forest	45-59.9	high	12.9032	1.20403	1990	10	Borneo
GP LS	Dryland Forest	45-59.9	high	13.9785	1.30283	1990	11	Borneo
GP LS	Dryland Forest	45-59.9	high	17.2043	1.56151	1990	12	Borneo
GP LS	Dryland Forest	60-74.9	mid	3.125	0.0384526	1990	1	Borneo
GP LS	Dryland Forest	60-74.9	mid	3.125	0.0384526	1990	2	Borneo
GP LS	Dryland Forest	60-74.9	mid	1.5625	-0.435912	1990	3	Borneo
GP LS	Dryland Forest	60-74.9	low	0	-1.3735	1990	4	Borneo
GP LS	Dryland Forest	60-74.9	low	0	-1.3735	1990	5	Borneo
GP LS	Dryland Forest	60-74.9	mid	1.5625	-0.435912	1990	6	Borneo
GP LS	Dryland Forest	60-74.9	mid	6.25	0.600353	1990	7	Borneo
GP LS	Dryland Forest	60-74.9	mid	1.5625	-0.435912	1990	8	Borneo
GP LS	Dryland Forest	60-74.9	mid	1.5625	-0.435912	1990	9	Borneo
GP LS	Dryland Forest	60-74.9	mid	1.5625	-0.435912	1990	10	Borneo
GP LS	Dryland Forest	60-74.9	high	10.9375	1.09724	1990	11	Borneo
GP LS	Dryland Forest	60-74.9	high	20.3125	1.67476	1990	12	Borneo
GP LS	Dryland Forest	75-89.9	low	0	-1.19511	1990	1	Borneo
GP LS	Dryland Forest	75-89.9	low	0	-1.19511	1990	2	Borneo
GP LS	Dryland Forest	75-89.9	low	0	-1.19511	1990	3	Borneo
GP LS	Dryland Forest	75-89.9	low	0	-1.19511	1990	4	Borneo
GP LS	Dryland Forest	75-89.9	mid	3.57143	0.00479593	1990	5	Borneo
GP LS	Dryland Forest	75-89.9	mid	3.57143	0.00479593	1990	6	Borneo
GP LS	Dryland Forest	75-89.9	mid	7.14286	0.460589	1990	7	Borneo
GP LS	Dryland Forest	75-89.9	mid	10.7143	0.747706	1990	8	Borneo
GP LS	Dryland Forest	75-89.9	mid	10.7143	0.747706	1990	9	Borneo
GP LS	Dryland Forest	75-89.9	mid	14.2857	0.957801	1990	10	Borneo
GP LS	Dryland Forest	75-89.9	high	17.8571	1.12358	1990	11	Borneo
GP LS	Dryland Forest	75-89.9	high	25	1.37717	1990	12	Borneo
GP LS	Dryland Forest	90	high	59.5745	2.2326	1991	1	Borneo
GP LS	Dryland Forest	90	high	53.1915	2.13945	1991	2	Borneo
GP LS	Dryland Forest	90	high	46.8085	2.03461	1991	3	Borneo
GP LS	Dryland Forest	90	mid	10.6383	0.852638	1991	4	Borneo
GP LS	Dryland Forest	90	low	0	-1.20052	1991	5	Borneo
GP LS	Dryland Forest	90	low	0	-1.20052	1991	6	Borneo
[truncated: 2,511 more rows]
